# Supplementary material for: Research on the resource and governance effects of state-owned equity participation: Based on the analysis of the green transformation process and path of private enterprises
Source: PLoS One. 2025 Dec 5;20(12):e0337838. doi: 10.1371/journal.pone.0337838 (PMC12680303; doi:10.1371/journal.pone.0337838)
Supplement: S1 File — (ZIP) [file pone.0337838.s001.zip › Data.xlsx]

## Sheet: Sheet1
id	year	Industry1	EnvrPat	EnvrInvPat	EnvrUtyPat	lnGreIUig	lnGreInvig	lnGreUmig	GreTrans	soeshare	soeov	soere	soedum	Size	Lev	ROE	Liquid	FIXED	Dual	ListAge	Big4	Employee	TMTPay2	East	West	Mid	HighTech_1	HighTech_2	FE	EID	TFP_OP	TFP_LP
4	2013	C27	0	0	0	0	0	0	2.2594	0	0	0	0	19.585	0.403239	0.0396274	2.32833	0.16966	0	3.09104	0	5.49306	14.0658	1	0	0	1	1	1	1.09861	4.78432	5.88783
4	2014	C27	0	0	0	0	0	0	2.3429	0	0	0	0	19.6394	0.534754	0.103513	1.75933	0.111804	0	3.13549	0	5.39363	14.2333	1	0	0	1	1	0.9996	1.09861	4.94837	6.02462
4	2015	C27	0	0	0	0	0	0	2.67525	0	0	0	0	19.8037	0.590402	0.0427663	1.59611	0.094771	1	3.17805	0	5.33754	13.9629	1	0	0	1	1	0.9998	1.60944	5.37676	6.4326
4	2016	C27	0	0	0	0	0	0	3.1624	0.93	0.0172542	0.0175571	1	19.9545	0.203456	0.232602	3.65746	0.149588	1	3.21888	0	5.18739	13.8499	1	0	0	1	1	0.9996	1.60944	6.34011	7.35443
4	2020	I65	0	0	0	0	0	0	3.981	0	0	0	0	21.1702	0.0682637	0.0433304	5.19559	0.00165673	1	3.3322	0	5.57595	14.4499	1	0	0	1	1	1	1.94591	6.54679	7.95871
4	2021	I65	0	0	0	0	0	0	3.8367	0	0	0	0	20.8281	0.146164	-0.422918	3.93466	0.00220337	1	3.3673	0	5.73334	14.4079	1	0	0	1	1	0.9993	1.94591	6.51031	7.98515
5	2013	K70	0	0	0	0	0	0	2.6351	3.64	0.121902	0.138825	1	20.8961	0.474831	-0.0648294	0.462402	0.0208482	0	3.09104	0	5.92959	14.8702	1	0	0	0	0	0.9923	1.60944	4.33275	5.65174
5	2014	K70	0	0	0	0	0	0	2.947	3.64	0.135518	0.156761	1	21.0356	0.509964	0.0667161	0.378206	0.018967	0	3.13549	0	6.04263	14.798	1	0	0	0	0	0.9945	1.94591	4.28465	5.64012
5	2015	K70	0	0	0	0	0	0	3.0075	2.88	0.0948617	0.104804	1	21.509	0.44704	-0.0573916	0.832298	0.0169786	0	3.17805	0	6.28227	14.8565	1	0	0	0	0	0.9954	1.09861	4.572	5.97542
5	2016	N77	0	0	0	0	0	0	2.6408	2.88	0.0881812	0.0967092	1	21.6504	0.463708	0.0910733	0.808671	0.0148728	0	3.21888	0	6.42649	15.1447	1	0	0	0	1	0.9894	1.94591	6.2471	7.70242
5	2017	N77	0	0	0	0	0	0	3.23	0	0	0	0	21.7921	0.517747	0.0166221	0.860647	0.0112932	0	3.2581	0	6.5582	15.3718	1	0	0	0	1	0.9806	1.60944	6.30538	7.82372
5	2018	N77	0	0	0	0	0	0	4.1229	0	0	0	0	21.8616	0.49404	0.105071	1.14487	0.00901138	0	3.29584	0	6.61338	15.3816	1	0	0	0	1	0.9737	1.60944	6.21912	7.7749
5	2019	N77	0.693147	0	0.693147	0	0	0	3.38485	0.879999	0.0300341	0.0309641	1	21.8324	0.425337	0.107477	1.24519	0.0101617	0	3.3322	0	6.52209	15.2468	1	0	0	0	1	0.9779	1.60944	6.37428	7.88655
5	2020	N77	0.693147	0	0.693147	0.693147	0	0.693147	3.905	0	0	0	0	21.6205	0.459425	-0.251752	1.23747	0.0115225	0	3.3322	0	6.44413	15.3333	1	0	0	0	1	0.9826	1.60944	6.10091	7.59408
7	2013	H61	0	0	0	0	0	0	3.1811	1.35	0.0280315	0.02884	1	20.304	0.462754	0.0579367	1.38619	0.125219	0	3.09104	0	6.51323	14.6665	1	0	0	0	0	0.995	1.60944	5.25532	6.65615
7	2014	H61	0	0	0	0	0	0	2.4983	0	0	0	0	20.339	0.474294	-0.0938754	1.47646	0.112947	0	3.13549	0	6.40688	14.3255	1	0	0	0	0	0.9947	1.94591	5.23925	6.60857
7	2015	H61	0	0	0	0	0	0	2.364	1	0.0254194	0.0260824	1	19.9901	0.223847	0.0362311	2.67824	0.149913	0	3.17805	0	4.79579	13.9408	1	0	0	0	0	0.9985	1.60944	5.32093	6.10801
10	2013	C35	0	0	0	0	0	0	2.18595	9.16	0.16985	0.204601	1	20.7507	0.358152	0.0100939	2.62331	0.0424896	0	2.94444	0	6.39024	14.1662	1	0	0	1	0	0.998	1.09861	5.9525	7.37801
10	2014	C35	0	0	0	0	0	0	2.7853	6.38	0.129569	0.148857	1	20.5054	0.314128	-0.124362	3.5229	0.0598226	0	2.99573	0	5.71043	15.1492	1	0	0	1	0	0.9995	1.60944	5.80471	6.97041
10	2015	E48	0	0	0	0	0	0	2.511	6	0.128178	0.147023	1	22.3646	0.579577	0.0146766	1.52898	0.0110846	0	3.04452	0	6.20658	15.1553	1	0	0	0	0	0.9809	1.09861	6.96283	8.29124
10	2016	E48	0	0	0	0	0	0	2.8256	6	0.135349	0.156535	1	22.3029	0.544721	0.0177791	1.39522	0.0143739	0	3.09104	0	6.24028	15.313	1	0	0	0	0	0.955	1.60944	7.00701	8.32597
10	2017	E48	0	0	0	0	0	0	2.82285	5.35	0.129823	0.149191	1	21.8563	0.620116	-0.303171	1.54261	0.0202226	0	3.13549	0	6.19236	15.3477	1	0	0	0	0	0.9668	1.60944	6.71926	8.03223
10	2018	E48	0	0	0	0	0	0	3.5217	5.35	0.123102	0.140383	1	21.9091	0.819505	-0.820729	1.00428	0.0217	0	3.17805	0	6.30079	15.32	1	0	0	0	0	0.977	1.60944	5.85987	7.19903
10	2020	E48	0	0	0	0	0	0	3.958	1.84	0.0418087	0.0436329	1	21.9879	0.769527	0.0972664	1.04717	0.00644425	0	3.2581	0	5.62762	15.4978	1	0	0	0	0	0.9631	1.60944	7.7885	9.00595
17	2014	C37	0	0	0	0	0	0	3.43	0	0	0	0	19.63	0.737887	0.338194	1.21562	0.0150314	0	3.13549	0	4.23411	14.1865	1	0	0	1	1	1	1.09861	6.98601	7.85946
17	2015	C37	0	0	0	0	0	0	2.2515	0	0	0	0	19.7446	0.708077	-0.00787975	1.26258	0.0219735	1	3.17805	0	4.49981	14.3584	1	0	0	1	1	1	1.60944	6.76016	7.64877
17	2016	C37	0	0	0	0	0	0	3.3584	0	0	0	0	19.9545	0.680489	0.253754	1.25799	0.068942	1	3.21888	0	4.7185	14.1618	1	0	0	1	1	1	1.60944	6.15174	7.25399
20	2013	C39	0	0	0	0	0	0	2.4024	0	0	0	0	20.4104	0.625809	-0.0235351	1.50731	0.267372	1	3.09104	0	6.95368	14.0921	1	0	0	1	1	0.9926	1.09861	5.96389	7.43111
20	2014	C39	0	0	0	0	0	0	3.2634	0	0	0	0	20.874	0.758028	0.0277024	3.02638	0.160344	1	3.13549	0	6.96508	14.2624	1	0	0	1	1	0.9873	1.09861	6.07003	7.54669
20	2015	C39	0	0	0	0	0	0	2.26275	0	0	0	0	20.8674	0.72819	-0.0141136	3.38561	0.0957649	1	3.17805	0	6.71052	14.0008	1	0	0	1	1	0.9872	1.09861	5.95451	7.39522
20	2016	C39	0	0	0	0	0	0	3.3912	0	0	0	0	20.2652	0.494528	0.0172266	1.12753	0.128929	1	3.21888	0	6.84694	14.055	1	0	0	1	1	0.995	1.60944	6.15912	7.68345
20	2017	C39	0	0	0	0	0	0	2.81945	0	0	0	0	20.2609	0.490804	0.00304326	1.12646	0.13278	1	3.2581	0	6.90073	14.0954	1	0	0	1	1	0.9951	1.60944	6.4553	7.99661
20	2018	C39	0	0	0	0	0	0	2.8035	0	0	0	0	20.2405	0.475007	0.0102228	1.09279	0.304792	1	3.29584	0	6.92363	14.1178	1	0	0	1	1	0.9953	1.60944	6.00133	7.46181
20	2019	C39	0	0	0	0	0	0	4.4441	0	0	0	0	20.2358	0.463615	0.0167128	1.51273	0.322764	1	3.3322	0	6.90575	14.3651	1	0	0	1	1	0.9954	1.60944	6.12499	7.57312
20	2020	C39	0	0	0	0	0	0	4.148	0.5	0.0088308	0.00890948	1	20.2577	0.464384	0.020521	1.49217	0.308397	1	3.3322	0	7.03174	14.1438	1	0	0	1	1	0.9957	1.60944	6.02709	7.52407
20	2021	C39	0	0	0	0	0	0	4.48875	0.579998	0.0101027	0.0102058	1	20.3076	0.479568	0.0211914	1.20627	0.28471	1	3.3673	0	7.03262	14.1452	1	0	0	1	1	0.9952	1.60944	6.13351	7.6341
20	2022	C39	0	0	0	0	0	0	5.4296	0	0	0	0	20.227	0.419243	0.0290598	1.70744	0.280776	1	3.4012	0	5.94803	14.1714	1	0	0	1	1	0.9959	1.60944	6.52424	7.63741
23	2013	C30	0	0	0	0	0	0	3.00625	11.91	0.237962	0.312271	1	21.0196	0.691395	0.0287501	1.27883	0.0912143	0	3.04452	0	7.11721	14.7883	1	0	0	0	0	0.9854	1.94591	6.50398	8.08256
23	2014	C30	0	0	0	0	0	0	2.289	11.91	0.226168	0.29227	1	21.1112	0.711966	0.0358889	1.26779	0.0834965	0	3.09104	0	7.12448	15.1773	1	0	0	0	0	0.9855	2.19722	6.52105	8.10194
23	2015	C30	0	0	0	0	0	0	2.601	11.98	0.257634	0.347045	1	21.1717	0.714821	0.0611491	1.264	0.0756032	0	3.13549	0	7.11721	15.1404	1	0	0	0	0	0.9836	2.77259	6.48024	8.06274
23	2016	C30	0	0	0	0	0	0	2.7736	10.41	0.189376	0.233618	1	21.138	0.699066	0.0350905	1.379	0.0594836	0	3.17805	0	7.0639	15.3688	1	0	0	0	0	0.9849	2.19722	6.52742	8.12046
23	2017	C30	0	0	0	0	0	0	2.771	10.4	0.199654	0.24946	1	21.3919	0.754666	0.0614056	1.18542	0.0708047	0	3.21888	0	7.02376	15.3299	1	0	0	0	0	0.9826	2.70805	6.66622	8.19739
23	2018	C30	0	0	0	0	0	0	3.2625	8.91	0.189011	0.233063	1	21.565	0.781529	0.071288	1.14949	0.0612637	0	3.2581	0	6.9921	15.3627	1	0	0	0	0	0.9814	2.83321	6.9469	8.46332
23	2019	C30	0	0	0	0	0	0	2.8538	8.85	0.187938	0.231433	1	21.6473	0.767842	0.13659	1.10749	0.0696193	1	3.29584	0	6.98472	14.5316	1	0	0	0	0	0.981	3.04452	7.0403	8.53089
23	2020	C30	0	0	0	0	0	0	4.097	6.91	0.117278	0.132859	1	21.5683	0.739688	0.0375533	1.14227	0.0631956	1	3.3322	0	6.89163	14.2218	1	0	0	0	0	0.9748	2.99573	7.08987	8.56564
23	2021	C30	0	0	0	0	0	0	4.67775	6.91	0.112798	0.127139	1	21.4956	0.741732	-0.0449143	1.12855	0.0651866	1	3.3673	0	6.92854	14.5132	1	0	0	0	0	0.9803	2.94444	6.89335	8.38726
23	2022	C30	0	0	0	0	0	0	4.1525	5.91	0.118651	0.134624	1	21.1382	0.835406	-0.683902	0.999865	0.0547266	1	3.4012	0	6.30079	14.1325	1	0	0	0	0	0.9903	2.77259	5.88201	7.2042
34	2013	S90	0	0	0	0	0	0	2.49535	15	0.339443	0.513875	1	19.751	0.719504	0.17161	1.02673	0.14502	1	2.99573	0	6.99026	14.8751	1	0	0	0	0	0.9998	2.19722	6.01228	7.63287
34	2014	S90	0	0	0	0	0	0	2.8196	14	0.329025	0.490368	1	19.9504	0.641221	0.338194	0.886393	0.127215	1	3.04452	0	6.98286	15.105	1	0	0	0	0	0.9998	1.94591	5.95747	7.56782
34	2015	S90	0	0	0	0	0	0	3.126	12.34	0.299879	0.428324	1	19.9203	0.582597	0.121163	1.31811	0.124532	1	3.09104	0	6.84162	15.2386	1	0	0	0	0	0.9998	1.94591	5.9283	7.49246
34	2016	F51	0	0	0	0	0	0	3.2224	4.02	0.0620274	0.0661292	1	23.5587	0.844418	0.283883	1.22303	0.012569	0	3.13549	0	8.34688	16.2393	1	0	0	0	0	0.9953	1.60944	9.45382	11.4226
34	2017	F51	0	0	0	0	0	0	2.83815	4.02	0.0633969	0.0676882	1	23.9126	0.861665	0.240722	0.972694	0.00780583	1	3.17805	0	8.40872	16.0847	1	0	0	0	0	0.9366	1.60944	9.87487	11.8799
34	2018	F51	0	0	0	0	0	0	3.0357	5.4	0.0845467	0.092355	1	23.9808	0.851975	0.143255	0.998819	0.00655539	1	3.21888	0	8.34948	16.9786	1	0	0	0	0	0.9492	1.60944	10.1965	12.1915
34	2019	F51	0	0	0	0	0	0	4.01565	5.16	0.0918313	0.101117	1	24.105	0.851301	0.170691	1.03752	0.00516721	1	3.2581	0	8.3114	17.0037	1	0	0	0	0	0.9437	1.60944	10.2937	12.2872
34	2020	F51	0	0	0	0	0	0	4.522	3.98	0.0819099	0.0892177	1	24.1472	0.846763	0.137502	1.03137	0.00647814	1	3.29584	0	8.42705	17.195	1	0	0	0	0	0.9463	1.60944	10.2494	12.2558
34	2021	F51	0	0	0	0	0	0	4.2441	3.97	0.0821776	0.0895354	1	24.3856	0.830145	0.0441324	1.06026	0.00497431	1	3.3322	0	8.55834	17.3334	1	0	0	0	0	0.9553	3.04452	10.4762	12.5337
34	2022	F51	0	0	0	0	0	0	5.2701	3.93	0.0849545	0.0928419	1	24.4175	0.795604	0.13966	1.17909	0.00481539	1	3.3673	0	8.57149	17.4197	1	0	0	0	0	0.9244	2.19722	10.4154	12.4778
35	2014	N77	0	0	0	0	0	0	3.4678	3.74	0.0569774	0.06042	1	21.9088	0.504266	0.214132	0.932885	0.220344	0	3.04452	0	6.82329	13.8738	1	0	0	0	1	0.9794	3.46574	5.66292	6.93863
35	2015	N77	2.19722	1.09861	1.94591	0	0	0	3.12375	0	0	0	0	22.2046	0.579366	0.131428	0.695914	0.162701	0	3.09104	0	7.13728	14.8487	1	0	0	0	1	0.9688	3.52636	5.91921	7.31098
35	2016	N77	0	0	0	1.94591	0	1.94591	2.8456	0	0	0	0	22.5148	0.65617	0.10822	0.36646	0.172554	0	3.13549	0	7.3072	14.9339	1	0	0	0	1	0.9649	3.46574	5.94444	7.35798
35	2017	N77	0	0	0	0.693147	0.693147	0	3.247	1.12	0.020323	0.0207446	1	22.8189	0.625057	0.0880067	0.758192	0.132199	0	3.17805	0	8.65469	15.0711	1	0	0	0	1	0.9175	3.58352	5.79346	7.69773
35	2018	N77	0	0	0	0	0	0	3.9834	1.12	0.0202385	0.0206566	1	22.899	0.626002	0.0700934	0.429402	0.150389	0	3.21888	0	9.06312	15.0711	1	0	0	0	1	0.9546	3.49651	5.69771	7.72899
35	2019	N77	0	0	0	0	0	0	4.6018	0	0	0	0	24.5797	0.752553	0.102621	0.908339	0.158641	0	3.2581	0	10.7099	15.0711	1	0	0	0	1	0.9017	3.52636	6.9119	9.35725
35	2020	N77	0	0	0	0	0	0	4.145	0	0	0	0	24.6428	0.751984	0.0684769	0.83327	0.161176	0	3.29584	1	11.0058	15.3758	1	0	0	0	1	0.8986	2.19722	6.91941	9.46478
35	2021	N77	0	0	0	0	0	0	3.56055	0	0	0	0	23.9219	0.544809	0.0734187	1.19945	0.0817639	0	3.3322	1	9.63731	15.4269	1	0	0	0	1	0.8571	3.3673	7.76169	9.95838
35	2022	N77	1.38629	1.09861	0.693147	0.693147	0	0.693147	3.85	0	0	0	0	23.9992	0.60563	0.0112657	0.706885	0.074379	0	3.3673	1	9.79729	15.4756	1	0	0	0	1	0.912	3.46574	6.56682	8.82419
38	2013	K70	0	0	0	0	0	0	2.31595	0	0	0	0	20.3389	0.703714	0.0147076	1.41407	0.00230895	1	2.99573	0	4.29046	13.4849	1	0	0	0	0	0.9981	1.09861	6.65292	7.60165
38	2014	K70	0	0	0	0	0	0	2.2232	0	0	0	0	20.3424	0.785173	-0.315375	1.27959	0.0021036	1	3.04452	0	4.31749	13.3841	1	0	0	0	0	1	1.09861	6.87875	7.83904
38	2015	K70	0	0	0	0	0	0	2.829	2.08	0.0296508	0.0305568	1	20.4286	0.792083	0.0534566	1.24614	0.00225045	0	3.09104	0	4.49981	13.4287	1	0	0	0	0	1	1.09861	7.20715	8.19847
38	2016	L72	0	0	0	0	0	0	3.1864	0	0	0	0	22.5786	0.200153	0.0912837	3.13526	0.0228632	0	3.13549	0	5.66988	14.1891	1	0	0	0	0	0.999	1.60944	7.12191	8.15042
38	2017	L72	0	0	0	0	0	0	4.08765	0	0	0	0	22.4763	0.0649803	0.0681924	9.29284	0.0187304	0	3.17805	0	5.49717	14.8373	1	0	0	0	0	0.9984	1.60944	7.64146	8.63997
38	2018	L72	0	0	0	0	0	0	3.5847	0	0	0	0	21.8331	0.133376	-0.636095	6.57818	0.0191105	0	3.21888	0	5.50533	14.7719	1	0	0	0	0	0.9934	1.60944	8.28055	9.35063
38	2019	L72	0	0	0	0	0	0	3.2661	0	0	0	0	21.7939	0.0595511	0.0460359	11.5904	0.00163778	1	3.2581	0	4.96284	13.8925	1	0	0	0	0	0.999	1.09861	8.86764	9.94074
38	2020	L72	0	0	0	0	0	0	3.138	0	0	0	0	21.8984	0.102017	0.0280611	5.31732	0.0025114	1	3.29584	0	4.99043	14.8344	1	0	0	0	0	0.9999	1.60944	8.68882	9.78685
38	2021	L72	0	0	0	0	0	0	3.4965	0	0	0	0	21.7882	0.228375	-0.267272	3.25756	0.00534077	1	3.3322	0	5.97635	14.6365	1	0	0	0	0	0.9986	1.94591	8.16481	9.55263
46	2013	K70	0	0	0	0	0	0	2.1814	0	0	0	0	24.4304	0.763096	0.126687	3.20817	0.00329551	0	2.99573	0	8.23244	16.9538	1	0	0	0	0	0.7303	3.04452	7.67119	9.64937
46	2014	K70	0	0	0	0	0	0	3.2172	0	0	0	0	24.9844	0.823456	0.150164	1.92099	0.00784743	0	3.04452	0	8.74751	16.9642	1	0	0	0	0	0.7625	2.48491	7.19207	9.20294
46	2015	K70	0	0	0	0	0	0	3.039	4.06	0.046252	0.048495	1	25.497	0.87189	0.192205	2.07111	0.00583579	0	3.09104	0	9.22808	17.1008	1	0	0	0	0	0.7474	2.70805	7.36814	9.53172
46	2016	K70	0	0	0	0	0	0	2.7696	3.94	0.04739	0.0497475	1	25.8463	0.851677	0.152633	2.32556	0.00527441	0	3.13549	0	9.20321	17.1311	1	0	0	0	0	0.723	2.56495	8.01409	10.1412
46	2017	K70	0	0	0	0	0	0	2.78715	5.17001	0.0620649	0.0661718	1	25.9585	0.85357	0.118061	1.51194	0.00546185	0	3.17805	0	9.26132	17.2208	1	0	0	0	0	0.807	2.56495	7.16215	9.29442
46	2018	K70	0	0	0	0	0	0	4.3911	4.14	0.0490812	0.0516145	1	26.0803	0.865957	0.0369452	1.35187	0.00444684	0	3.21888	0	9.2272	17.4169	1	0	0	0	0	0.8259	2.19722	6.67789	8.80685
48	2013	C13	0	0	0	0	0	0	2.4674	0	0	0	0	21.0089	0.636463	-0.020332	0.805288	0.289626	1	2.99573	0	7.27863	15.3273	1	0	0	0	0	0.9923	1.09861	6.60289	8.11471
48	2014	C13	0	0	0	0	0	0	3.2725	0	0	0	0	21.4078	0.695063	0.220821	0.961715	0.183497	0	3.04452	0	7.2937	16.2818	1	0	0	0	0	0.9915	1.09861	6.92079	8.44447
48	2015	C13	0	0	0	0	0	0	2.6805	0	0	0	0	21.3864	0.58659	0.298186	1.095	0.174782	0	3.09104	0	7.38709	16.1006	1	0	0	0	0	0.9925	1.94591	6.95985	8.52554
48	2016	C13	0	0	0	0	0	0	3.2352	0	0	0	0	21.3961	0.578484	0.00737513	1.05988	0.179901	0	3.13549	0	7.43544	15.9163	1	0	0	0	0	0.9911	1.94591	6.54162	8.12082
48	2019	C13	0	0	0	0	0	0	4.6474	0	0	0	0	22.5907	0.632612	0.351396	1.33796	0.0781497	0	3.2581	0	6.61473	17.1828	1	0	0	0	0	0.9794	1.60944	8.01488	9.25309
48	2020	C13	0	0	0	0	0	0	3.948	0	0	0	0	23.0162	0.719174	0.340268	1.08778	0.0543408	0	3.29584	0	7.17396	16.6245	1	0	0	0	0	0.9849	2.07944	7.54875	8.98538
48	2021	C13	0	0	0	0	0	0	3.9753	0	0	0	0	23.4201	0.827464	0.149274	0.784422	0.215462	0	3.3322	0	7.73762	16.5857	1	0	0	0	0	0.9368	2.30259	6.7271	8.17457
48	2022	C13	0	0	0	0	0	0	3.4705	0	0	0	0	23.5875	0.848175	0.304927	0.692001	0.275016	0	3.3673	0	7.979	16.4212	1	0	0	0	0	0.9457	3.29584	7.15967	8.65049
55	2013	C33	0	0	0	0	0	0	2.4882	0	0	0	0	21.6786	0.5322	0.0685656	1.33411	0.17808	1	2.89037	0	7.6406	15.5427	1	0	0	0	0	0.9766	1.94591	6.50797	8.13251
55	2014	C33	0	0	0	0	0	0	3.3866	1.32	0.0455801	0.0477569	1	22.0215	0.644927	0.0736622	1.18314	0.133702	1	2.94444	0	8.01268	15.7838	1	0	0	0	0	0.9721	2.19722	6.42439	8.17938
55	2015	C33	0	0	0	0	0	0	2.3535	0	0	0	0	22.2193	0.701165	0.0517847	1.22501	0.103637	1	2.99573	0	7.75234	15.795	1	0	0	0	0	0.951	1.94591	6.83293	8.49857
55	2016	C33	0	0	0	0	0	0	3.7152	0	0	0	0	22.6383	0.660779	0.34761	1.67322	0.0746744	1	3.04452	0	7.76174	15.7578	1	0	0	0	0	0.9289	1.94591	7.31183	8.97089
55	2017	C33	0	0	0	0	0	0	3.536	0	0	0	0	22.7548	0.575245	0.407163	1.42836	0.0613892	1	3.09104	0	7.67322	15.8706	1	0	0	0	0	0.9511	1.60944	7.01314	8.64843
55	2018	C33	0	0	0	0	0	0	3.7197	0	0	0	0	23.0897	0.512594	0.354062	1.3515	0.0427132	1	3.13549	0	7.69894	15.6892	1	0	0	0	0	0.9834	2.3979	7.03965	8.68745
55	2019	C33	0	0	0	0	0	0	2.90795	0	0	0	0	23.1542	0.53991	0.0665161	1.04286	0.0419819	1	3.17805	0	7.78114	15.9457	1	0	0	0	0	0.9627	2.70805	6.97787	8.65065
55	2020	C33	0	0	0	0	0	0	3.913	0	0	0	0	23.197	0.540957	0.0715032	1.20978	0.0407152	1	3.21888	0	7.71646	15.9517	1	0	0	0	0	0.8979	2.77259	6.99763	8.64532
55	2021	C33	0	0	0	0	0	0	4.7166	0	0	0	0	23.2297	0.543997	0.0410919	1.23664	0.0541062	1	3.2581	0	7.99261	16.0373	1	0	0	0	0	0.9064	2.70805	6.98682	8.70103
55	2022	C33	0	0	0	0	0	0	4.9104	0	0	0	0	23.2684	0.543327	0.0501516	1.24451	0.0507496	1	3.29584	0	7.97831	16.0407	1	0	0	0	0	0.9211	2.99573	7.07634	8.78808
56	2014	K70	0	0	0	0	0	0	2.4997	0	0	0	0	22.7866	0.628363	-0.169789	0.287455	0.007701	0	2.94444	0	6.33505	15.7672	1	0	0	0	0	1	1.09861	4.62182	5.99099
56	2015	K70	0	0	0	0	0	0	2.5365	0	0	0	0	22.8022	0.374701	0.00967671	0.458183	0.00716862	0	2.99573	0	6.18826	15.6159	1	0	0	0	0	0.9508	1.09861	5.69911	7.02062
56	2016	K70	0	0	0	0	0	0	3.8904	0	0	0	0	23.0879	0.482337	0.022156	3.84356	0.00511525	0	3.04452	0	6.24028	16.1209	1	0	0	0	0	0.9399	1.60944	5.87801	7.22428
56	2017	K70	0	0	0	0	0	0	4.1055	1.32	0.0192084	0.0195846	1	23.3744	0.591611	0.0371945	1.75269	0.00383901	0	3.09104	0	6.60123	16.1347	1	0	0	0	0	0.9838	1.60944	6.47445	7.95318
56	2018	K70	0	0	0	0	0	0	3.7638	1.34	0.0198254	0.0202264	1	23.3076	0.561924	0.0204707	1.29475	0.00386177	0	3.13549	0	6.58203	16.2688	1	0	0	0	0	0.9296	1.60944	6.79568	8.27406
56	2019	L72	0	0	0	0	0	0	2.888	0	0	0	0	23.2455	0.554071	0.0134268	0.821109	0.00372634	0	3.17805	0	6.42649	15.9627	1	0	0	0	0	0.9263	1.60944	6.88698	8.31907
56	2020	L72	0	0	0	0	0	0	3.789	0	0	0	0	23.1877	0.588872	-0.0615416	0.386925	0.00378801	0	3.21888	0	6.86693	15.9715	1	0	0	0	0	0.9852	1.60944	6.36011	7.95837
56	2021	L72	0	0	0	0	0	0	5.07885	0	0	0	0	23.1144	0.690232	-0.306144	0.404441	0.00364368	0	3.2581	0	6.72982	16.0674	1	0	0	0	0	0.9841	1.60944	6.54086	8.10114
62	2013	L72	0	0	0	0	0	0	2.56685	0.120003	0.0015701	0.00157257	1	22.3071	0.588971	0.225378	1.27475	0.0504712	0	2.83321	0	7.46394	15.3103	1	0	0	0	0	0.952	1.60944	6.87747	8.50677
62	2014	L72	0	0	0	0	0	0	2.7804	0	0	0	0	22.121	0.411927	0.215149	1.35283	0.0978815	1	2.89037	0	7.44542	15.4502	1	0	0	0	0	0.9851	1.09861	7.05199	8.62205
62	2015	L72	0	0	0	0	0	0	2.98575	1.98	0.0248993	0.0255352	1	22.545	0.404929	0.12337	1.62406	0.061361	1	2.94444	0	7.44366	15.4672	1	0	0	0	0	0.9926	1.60944	6.78894	8.36309
62	2016	L72	0	0	0	0	0	0	3.14	1.98	0.0249653	0.0256045	1	22.6581	0.410328	0.113336	1.57673	0.0474809	1	2.99573	0	7.40245	15.9951	1	0	0	0	0	0.9542	1.60944	7.83723	9.41202
62	2017	F51	0	0	0	0	0	0	2.88065	1.98	0.0248713	0.0255056	1	22.871	0.477586	0.106748	1.38953	0.036111	1	3.04452	0	7.51316	16.0938	1	0	0	0	0	0.9351	1.60944	8.19862	9.82076
62	2018	F51	0	0	0	0	0	0	3.2022	1.98	0.0248245	0.0254565	1	23.0556	0.500546	0.159993	1.52885	0.0282103	1	3.09104	0	7.55224	15.988	1	0	0	0	0	0.9202	1.60944	8.54327	10.1866
62	2019	F51	0	0	0	0	0	0	3.26135	1.98	0.0248588	0.0254925	1	23.1525	0.496825	0.132132	1.43739	0.0229845	1	3.13549	0	7.54274	15.8606	1	0	0	0	0	0.9141	1.60944	8.76318	10.4149
62	2020	F51	0	0	0	0	0	0	4.675	1.28001	0.0161699	0.0164356	1	23.2281	0.50159	0.121862	1.67358	0.0209519	1	3.17805	0	7.53956	16.0083	1	0	0	0	0	0.9075	1.60944	8.8967	10.5492
62	2021	F51	0	0	0	0	0	0	5.1723	1.25	0.0157114	0.0159622	1	23.4812	0.568913	0.161683	1.6391	0.0151417	1	3.21888	0	7.71691	16.0767	1	0	0	0	0	0.8714	1.60944	9.16062	10.8861
62	2022	F51	0	0	0	0	0	0	5.0578	1.25	0.0159642	0.0162232	1	23.5183	0.52189	0.147699	1.57154	0.0135498	0	3.2581	0	7.82804	16.3472	1	0	0	0	0	0.8768	1.94591	9.16805	10.9425
63	2019	C39	3.3322	3.3322	0	2.89037	2.89037	0	4.237	3.14	0.0606295	0.0645426	1	25.6735	0.731206	0.162918	1.21519	0.0664543	0	3.13549	1	11.0899	17.4643	1	0	0	1	1	0.8601	3.43399	8.24438	10.8294
63	2020	C39	3.49651	3.46574	0.693147	2.63906	2.56495	0.693147	3.711	2.24	0.0478121	0.0502129	1	25.7381	0.693813	0.112319	1.47943	0.0790915	0	3.17805	1	11.1807	17.494	1	0	0	1	1	0.8318	3.13549	8.28907	10.8665
63	2021	C39	2.99573	2.89037	1.09861	3.3673	3.3322	0.693147	4.72395	4.14	0.0894362	0.0982206	1	25.8518	0.684246	0.141553	1.68376	0.0677695	0	3.21888	1	11.1452	17.5731	1	0	0	1	1	0.8132	3.52636	8.4249	11.0011
63	2022	C39	1.09861	0.693147	0.693147	3.4012	3.29584	1.38629	4.0755	5.64	0.120051	0.13643	1	25.9215	0.670947	0.138111	1.81714	0.0713626	0	3.2581	1	11.071	17.5528	1	0	0	1	1	0.803	3.49651	8.51379	11.0461
78	2013	F52	0	0	0	0	0	0	2.62925	0	0	0	0	22.8051	0.764565	0.155732	1.08324	0.0730247	0	2.77259	0	8.47595	15.3914	1	0	0	0	0	0.9279	2.70805	7.58863	9.4941
78	2014	F52	0	0	0	0	0	0	3.3971	0	0	0	0	22.9883	0.814926	0.0455665	1.01985	0.0702238	0	2.83321	0	8.51359	15.4453	1	0	0	0	0	0.9289	2.3979	7.74889	9.65232
78	2015	F52	0	0	0	0	0	0	3.5805	0.550001	0.0172252	0.0175271	1	23.2698	0.832078	0.264155	1.07093	0.0357213	0	2.89037	0	8.41228	15.5075	1	0	0	0	0	0.9176	2.56495	7.99374	9.90339
78	2016	F52	0	0	0	0	0	0	3.6872	0.389999	0.00796405	0.00802798	1	23.5364	0.647212	0.124385	1.34804	0.0292238	0	2.94444	0	8.63338	14.8823	1	0	0	0	0	0.8461	2.56495	8.07866	10.0623
78	2017	F52	0	0	0	0	0	0	4.1327	0.390003	0.00756113	0.00761874	1	24.1529	0.790373	0.13343	1.10372	0.0241803	0	2.99573	0	9.13368	15.6665	1	0	0	0	0	0.8674	1.94591	8.36993	10.4903
78	2018	F52	0	0	0	0	0	0	3.4794	0.59	0.0118403	0.0119821	1	24.4399	0.825944	0.107147	1.1001	0.022027	0	3.04452	0	9.36005	15.8384	1	0	0	0	0	0.874	2.48491	8.65853	10.8407
78	2019	F52	0	0	0	0	0	0	4.7481	0.379997	0.00780763	0.00786907	1	24.4409	0.809302	0.0686122	1.08616	0.0240991	0	3.09104	0	9.33539	15.89	1	0	0	0	0	0.8769	2.70805	8.73194	10.8951
78	2020	F52	0	0	0	0	0	0	4.546	0	0	0	0	24.4051	0.811438	-0.00538287	1.05517	0.0269706	0	3.13549	0	9.25761	16.1582	1	0	0	0	0	0.8803	2.63906	8.71913	10.8452
78	2021	F52	0	0	0	0	0	0	5.03895	0	0	0	0	24.3504	0.805651	0.0348516	1.06233	0.0315737	0	3.17805	0	9.17544	16.351	1	0	0	0	0	0.8811	2.48491	8.76525	10.8499
78	2022	F52	0	0	0	0	0	0	4.521	0	0	0	0	24.3138	0.831447	-0.147873	1.06165	0.0318378	0	3.21888	0	9.19766	16.5257	1	0	0	0	0	0.8807	2.70805	8.67809	10.774
159	2013	F51	0	0	0	0	0	0	2.49015	0.240002	0.00731489	0.0073688	1	21.8162	0.30427	0.0168806	2.49428	0.0853506	0	2.63906	0	6.38519	16.113	0	0	1	0	0	0.9843	1.60944	6.72021	7.94979
159	2014	F51	0	0	0	0	0	0	2.8133	0	0	0	0	21.8112	0.264477	0.0622643	3.07958	0.0817213	0	2.70805	0	6.50877	16.2468	0	0	1	0	0	0.9864	1.60944	6.76654	8.04678
159	2015	F51	0	0	0	0	0	0	2.286	0.780003	0.0235437	0.0241114	1	21.8047	0.260288	0.0275277	3.13188	0.078644	0	2.77259	0	6.41999	16.077	0	0	1	0	0	0.9868	1.60944	6.26811	7.52073
159	2016	F51	0	0	0	0	0	0	2.5296	1.04	0.0310912	0.0320889	1	21.8599	0.292732	0.0163565	2.55604	0.1286	0	2.83321	0	6.27099	15.9241	0	0	1	0	0	0.9842	1.60944	5.97916	7.11692
159	2017	F51	0	0	0	0	0	0	2.99795	0.260002	0.00806458	0.00813015	1	21.8344	0.310459	-0.0330939	2.24827	0.118552	1	2.89037	0	5.99146	15.3859	0	0	1	0	0	0.9837	1.60944	5.74383	6.79088
159	2018	F51	0	0	0	0	0	0	3.5127	0.260002	0.00804213	0.00810733	1	21.7312	0.218467	0.0235276	2.70294	0.12664	1	2.94444	0	5.75257	16.1503	0	0	1	0	0	0.9897	1.60944	6.30222	7.26584
159	2019	F51	0	0	0	0	0	0	4.3415	0.26	0.00891327	0.00899344	1	21.759	0.224618	0.0120492	2.84433	0.118756	1	2.99573	0	5.68698	15.8448	0	0	1	0	0	0.9891	2.77259	6.09359	7.03721
159	2020	F51	0	0	0	0	0	0	3.838	0	0	0	0	21.7089	0.181153	0.0388273	3.782	0.10081	1	3.04452	0	5.55296	16.3056	0	0	1	0	0	0.9918	1.60944	6.44376	7.36188
159	2021	F51	0	0	0	0	0	0	3.45135	0.32	0.012003	0.0121488	1	22.0286	0.386334	0.0113459	1.09007	0.088915	1	3.09104	0	6.30445	16.5313	0	0	1	0	0	0.9815	1.94591	6.75952	7.93159
159	2022	F51	0	0	0	0	0	0	3.6025	0	0	0	0	21.8474	0.151369	0.128981	4.03119	0.101008	0	3.13549	0	6.44889	15.1545	0	0	1	0	0	0.9921	1.60944	7.06503	8.29599
333	2014	C38	1.94591	1.38629	1.38629	2.07944	1.38629	1.60944	2.9897	0	0	0	0	25.5132	0.61983	0.274639	1.1004	0.162287	1	0.693147	0	11.1354	17.0411	1	0	0	1	1	0.9186	1.94591	8.28104	10.7925
333	2015	C38	3.04452	2.48491	2.30259	1.60944	1.60944	0	2.6175	2.99	0.052576	0.0554936	1	25.5819	0.565113	0.267772	1.20492	0.145371	1	1.09861	1	11.1418	17.1008	1	0	0	1	1	0.9082	2.99573	8.32308	10.8167
333	2016	C38	2.99573	2.19722	2.48491	3.04452	1.79176	2.77259	3.068	4.01	0.080961	0.0880931	1	25.8626	0.595683	0.253774	1.23731	0.123427	1	1.38629	1	11.179	17.1311	1	0	0	1	1	0.9105	3.3322	8.36085	10.8649
333	2017	C38	3.73767	3.3673	2.63906	3.09104	1.60944	2.89037	3.77145	4.59	0.081542	0.0887814	1	26.1053	0.665768	0.245042	1.32361	0.0910927	1	1.60944	1	11.0432	17.2208	1	0	0	1	1	0.9209	3.04452	8.56593	11.0635
333	2018	C38	1.94591	1.94591	0	1.60944	1.38629	0.693147	3.3003	4.15	0.0697479	0.0749774	1	26.2497	0.649397	0.246898	1.31582	0.0850858	1	1.79176	1	11.0854	17.4169	1	0	0	1	1	0.9356	3.2581	8.6771	11.1356
333	2019	C38	0.693147	0.693147	0	1.79176	1.79176	0	3.66795	4.13	0.0687875	0.0738687	1	26.3951	0.644	0.252834	1.42472	0.071748	1	1.94591	1	11.0899	17.4643	1	0	0	1	1	0.9133	2.89037	8.72493	11.2179
333	2020	C38	1.38629	1.38629	0	1.60944	1.60944	0	3.152	4.1	0.0725535	0.0782293	1	26.3978	0.655263	0.237398	1.31227	0.06171	1	2.07944	1	11.1807	17.494	1	0	0	1	1	0.9046	2.99573	8.67919	11.1906
333	2021	C38	0	0	0	1.38629	1.38629	0	4.69665	1.26	0.0214068	0.021875	1	26.4523	0.652464	0.224003	1.02404	0.0589073	1	2.19722	1	11.1452	17.5731	1	0	0	1	1	0.935	3.52636	8.84819	11.3482
333	2022	C38	0	0	0	1.38629	1.38629	0	4.1888	1.26	0.0206118	0.0210456	1	26.4438	0.640464	0.207919	1.19685	0.0617268	1	2.30259	1	11.071	17.5528	1	0	0	1	1	0.9082	3.4012	8.837	11.2919
407	2013	C26	0	0	0	0	0	0	3.09465	0.400001	0.0273973	0.0281691	1	21.9735	0.615876	0.0383019	0.864199	0.230197	0	2.89037	0	7.37023	15.2532	1	0	0	1	1	0.9639	2.70805	6.78276	8.24731
407	2015	C26	0	0	0	0	0	0	2.445	2.73	0.0980251	0.108678	1	22.1468	0.494332	0.0201045	0.94427	0.160286	1	2.99573	0	7.33629	15.7568	1	0	0	1	1	0.9657	2.19722	6.94951	8.42236
407	2016	D45	0	0	0	0	0	0	3.7528	0	0	0	0	22.1825	0.41451	-0.140823	1.12267	0.203027	0	3.04452	0	7.38337	15.7501	1	0	0	0	0	0.9702	2.70805	6.93278	8.39297
407	2017	D45	0	0	0	0	0	0	2.9903	0	0	0	0	22.3417	0.465132	0.0470346	0.864609	0.209508	1	3.09104	0	7.30047	15.4976	1	0	0	0	0	0.9706	2.19722	7.3059	8.71466
407	2018	D45	0	0	0	0	0	0	2.8368	0	0	0	0	22.5838	0.574102	0.066924	0.726324	0.22808	0	3.13549	0	7.6014	15.5085	1	0	0	0	0	0.9421	2.19722	7.30417	8.78743
407	2019	D45	0	0	0	0	0	0	4.636	0	0	0	0	22.5965	0.552642	0.0722057	0.688845	0.243986	0	3.17805	0	7.65964	16.0512	1	0	0	0	0	0.9439	2.19722	7.39647	8.89229
407	2020	D45	0	0	0	0	0	0	3.836	0	0	0	0	22.6332	0.570321	0.074186	0.723314	0.265286	0	3.21888	0	7.63579	16.1893	1	0	0	0	0	0.9387	2.19722	7.23474	8.70854
407	2021	D45	0	0	0	0	0	0	4.14225	0	0	0	0	22.6746	0.570659	0.03678	0.632087	0.269456	0	3.2581	0	7.6454	15.7962	1	0	0	0	0	0.9361	2.19722	7.20929	8.68035
407	2022	D45	0	0	0	0	0	0	4.6387	0	0	0	0	22.6915	0.567544	0.0595435	0.632444	0.272834	0	3.29584	0	7.63289	14.9712	1	0	0	0	0	0.9359	2.70805	7.23122	8.69445
408	2013	F51	0	0	0	0	0	0	2.1957	0	0	0	0	20.173	0.664357	0.0885292	1.29378	0.0937969	1	2.89037	0	4.63473	13.6607	1	0	0	0	0	1	1.60944	6.11407	6.87398
408	2014	F51	0	0	0	0	0	0	2.2666	0	0	0	0	19.939	0.69855	-0.334692	1.3529	0.0465618	0	2.94444	0	4.23411	13.463	1	0	0	0	0	1	1.09861	5.31962	5.98028
408	2015	F51	0	0	0	0	0	0	3.24825	0	0	0	0	19.9552	0.833984	-0.564581	1.06585	0.0436246	0	2.99573	0	4.49981	13.9012	1	0	0	0	0	1	1.09861	6.06256	6.74066
408	2017	C26	0	0	0	0	0	0	4.02305	1.1	0.013487	0.0136714	1	22.7703	0.156207	0.194353	3.13261	0.422153	0	3.09104	0	7.48212	15.3116	0	0	1	1	1	0.9801	2.63906	6.8295	8.18063
408	2018	C26	0	0	0	0	0	0	4.3137	2	0.0239866	0.0245761	1	22.9624	0.207796	0.121713	2.22904	0.336843	0	3.13549	0	7.44425	15.4969	0	0	1	1	1	0.9779	2.77259	6.68483	8.02576
408	2019	C26	0	0	0	0	0	0	3.1711	2.7	0.0326757	0.0337795	1	22.9896	0.180113	0.0401855	1.58399	0.392167	0	3.17805	0	7.44249	15.3456	0	0	1	1	1	0.9749	3.17805	6.3699	7.69046
408	2021	C26	0	0	0	0	0	0	4.41105	0.529999	0.00666162	0.0067063	1	23.0864	0.110191	0.164337	2.37373	0.304724	0	3.2581	0	7.34472	15.7447	0	0	1	1	1	0.9986	2.19722	7.02908	8.33085
408	2022	C26	0	0	0	0	0	0	3.8544	0.510002	0.00707256	0.00712293	1	23.3287	0.104367	0.436993	3.56622	0.210845	0	3.29584	0	7.36201	16.1901	0	0	1	1	1	1	3.49651	7.85965	9.18164
415	2013	L71	0	0	0	0	0	0	2.52135	3.55	0.0505697	0.0532632	1	24.7685	0.853207	0.148544	0.552892	0.445921	0	2.89037	1	6.22059	15.316	0	0	1	0	0	0.9351	1.09861	7.75932	8.42148
415	2014	L71	0	0	0	0	0	0	2.723	2.54	0.0336424	0.0348136	1	24.9387	0.81397	0.112339	0.659905	0.403033	0	2.94444	1	6.17794	16.2701	0	0	1	0	0	0.9188	1.09861	7.83913	8.47805
415	2015	L71	0	0	0	0	0	0	3.132	2.95	0.0447716	0.04687	1	25.6053	0.753311	0.0792366	1.34169	0.362893	0	2.99573	1	6.27288	15.8089	0	0	1	0	0	0.8271	1.09861	8.03669	8.64858
415	2016	L71	0	0	0	0	0	0	3.9136	4.26	0.0560674	0.0593977	1	26.0709	0.825802	0.0808593	0.982807	0.541395	1	3.04452	1	6.46147	15.7713	0	0	1	0	0	0.873	1.60944	8.83919	9.50261
415	2017	L71	0	0	0	0	0	0	2.57975	4.25999	0.0558541	0.0591584	1	26.1053	0.882109	0.086291	0.743597	0.600205	1	3.09104	1	6.68461	15.8239	0	0	1	0	0	0.9065	1.94591	9.13867	9.89169
415	2018	L71	0	0	0	0	0	0	2.9583	4.26	0.0561265	0.059464	1	26.2497	0.807246	0.0588747	1.00076	0.636743	0	3.13549	1	6.70686	15.2861	0	0	1	0	0	0.8706	2.3979	9.27425	10.0399
415	2019	L71	0	0	0	0	0	0	4.31585	4.26	0.0595471	0.0633175	1	26.305	0.794467	0.0605994	0.606851	0.67162	0	3.17805	1	6.48004	15.7659	0	0	1	0	0	0.9268	2.56495	9.29299	9.95884
415	2020	L71	0	0	0	0	0	0	4.954	4.26	0.0615163	0.0655486	1	26.2456	0.833928	-0.178832	0.750987	0.665876	0	3.21888	1	6.41673	15.7038	0	0	1	0	0	0.9054	2.3979	8.9773	9.62086
415	2021	L71	0	0	0	0	0	0	3.76425	4.26	0.0615163	0.0655486	1	26.2376	0.839347	-0.0277274	0.415043	0.636101	0	3.2581	1	6.38856	16.145	0	0	1	0	0	0.9569	2.56495	8.95777	9.58499
415	2022	L71	0	0	0	0	0	0	3.3187	4.26	0.063374	0.067662	1	26.2979	0.835867	-0.0570149	0.366424	0.629166	0	3.29584	1	6.38856	16.0443	0	0	1	0	0	0.971	2.56495	9.1193	9.7381
416	2013	F52	0	0	0	0	0	0	2.2178	0	0	0	0	20.6564	0.119955	0.0252548	8.19868	0.0550926	0	2.89037	0	5.8861	15.0124	1	0	0	0	0	0.9984	1.60944	6.4481	7.67058
416	2014	F52	0	0	0	0	0	0	2.6068	0	0	0	0	20.6566	0.0510744	0.116502	16.3498	0.0486346	0	2.94444	0	4.23411	15.7297	1	0	0	0	0	0.9996	2.19722	7.21016	7.78705
506	2013	K70	0	0	0	0	0	0	2.6494	3.8	0.0625206	0.0666901	1	21.9424	0.450567	0.101776	1.71267	0.0858964	0	3.04452	0	5.2832	14.5173	1	0	0	0	0	0.9899	2.3979	7.05584	7.8672
506	2014	K70	0	0	0	0	0	0	3.1283	1.27	0.0255123	0.0261802	1	21.8768	0.515011	-0.164907	1.52072	0.100979	0	3.09104	0	7.36328	15.3416	1	0	0	0	0	0.9939	2.30259	5.11826	6.6816
506	2015	B09	0	0	0	0	0	0	3.57075	0.790001	0.0152539	0.0154902	1	21.8989	0.524292	0.00377304	1.61142	0.113545	0	3.13549	0	7.26403	15.2106	1	0	0	0	0	0.9994	2.48491	6.4978	8.00936
506	2016	B09	0	0	0	0	0	0	2.4456	0	0	0	0	21.8954	0.511496	0.00633902	1.45278	0.139107	0	3.17805	0	7.33824	15.2966	1	0	0	0	0	0.9911	2.48491	5.89091	7.40775
506	2017	B09	0	0	0	0	0	0	3.59125	0	0	0	0	21.6583	0.57663	-0.303171	1.08088	0.222216	0	3.21888	0	7.40853	15.229	1	0	0	0	0	0.9797	1.60944	5.76154	7.27872
506	2018	B09	0	0	0	0	0	0	3.573	0	0	0	0	21.6526	0.559942	0.0272267	1.07825	0.223739	0	3.2581	0	7.31522	15.6214	1	0	0	0	0	0.9784	2.19722	5.36805	6.85086
506	2019	B09	0	0	0	0	0	0	3.57485	0	0	0	0	21.6872	0.582766	-0.0291073	0.944678	0.20376	0	3.29584	0	7.31322	15.1612	1	0	0	0	0	0.9736	1.94591	5.41699	6.90555
506	2020	B09	0	0	0	0	0	0	3.659	0	0	0	0	21.5662	0.753075	-0.582595	0.502029	0.202784	0	3.3322	0	7.29438	15.1747	1	0	0	0	0	0.9937	1.60944	5.25579	6.75129
506	2021	B09	0	0	0	0	0	0	3.9333	0.57	0.0133209	0.0135007	1	21.2468	0.762127	-0.281479	0.404441	0.254662	0	3.3673	0	7.30115	14.9245	1	0	0	0	0	0.9904	1.94591	6.02628	7.53434
506	2022	B09	0	0	0	0	0	0	5.1546	0.419998	0.0103067	0.010414	1	21.2643	0.608697	0.415105	0.421722	0.307323	0	3.4012	0	7.17166	15.5029	1	0	0	0	0	0.9914	1.94591	4.86613	6.30403
513	2013	C27	0	0	0	0	0	0	2.4739	2.05	0.032821	0.0339348	1	22.6052	0.451033	0.154463	1.27946	0.301083	0	3.04452	0	8.52873	15.438	1	0	0	1	1	0.9521	2.63906	6.79694	8.58785
513	2014	C27	0	0	0	0	0	0	3.4398	3.1	0.0404436	0.0421482	1	22.7115	0.440964	0.144042	1.18609	0.403085	0	3.09104	0	8.62047	15.5829	1	0	0	1	1	0.9492	2.77259	6.86457	8.64535
513	2015	C27	0	0	0	0	0	0	2.601	5.54	0.0770622	0.0834966	1	22.8124	0.404534	0.148345	1.13406	0.411483	0	3.13549	0	8.68491	15.8173	1	0	0	1	1	0.9497	1.94591	6.98954	8.78062
513	2016	C27	0	0	0	0	0	0	2.7512	6.3	0.0884459	0.0970276	1	23.0774	0.325153	0.1393	1.80351	0.317304	0	3.17805	0	8.74783	15.976	1	0	0	1	1	0.9462	2.63906	7.10343	8.91705
513	2017	C27	0	0	0	0	0	0	3.3694	5.23	0.07681	0.0832007	1	23.4894	0.293382	0.407163	2.57306	0.208911	0	3.21888	0	8.84837	16.6396	1	0	0	1	1	0.973	2.77259	7.1654	9.0166
513	2018	C27	0	0	0	0	0	0	3.105	6.26	0.0924667	0.101888	1	23.5819	0.326166	0.102832	2.32266	0.184522	0	3.2581	0	8.9452	17.0199	1	0	0	1	1	0.934	3.4012	7.16291	9.05317
513	2019	C27	0	0	0	0	0	0	3.3554	4.69	0.0663836	0.0711037	1	23.6123	0.317149	0.121671	2.43182	0.175791	0	3.29584	0	9.10709	17.1226	1	0	0	1	1	0.9118	3.46574	7.14654	9.09825
513	2020	C27	0	0	0	0	0	0	3.353	3.11	0.0456547	0.0478388	1	23.7481	0.337565	0.164484	2.40467	0.160415	0	3.3322	0	9.03205	17.3135	1	0	0	1	1	0.895	3.21888	7.28856	9.20784
513	2021	C27	0	0	0	0	0	0	3.6393	1.85	0.0275379	0.0283177	1	23.8311	0.360313	0.13968	2.11884	0.164033	0	3.3673	0	9.05719	17.4303	1	0	0	1	1	0.8805	3.78419	7.39462	9.31155
513	2022	C27	0	0	0	0	0	0	5.0556	2.19	0.0334198	0.0345753	1	23.9367	0.399302	0.133725	2.29662	0.159567	0	3.4012	0	9.10554	17.3839	1	0	0	1	1	0.8567	3.52636	7.40345	9.32954
516	2013	F52	0	0	0	0	0	0	3.06215	0	0	0	0	22.0074	0.644833	0.0981577	0.606689	0.436778	0	3.04452	0	8.15651	15.4794	0	0	1	0	0	0.9626	1.60944	6.7558	8.43484
516	2014	F52	0	0	0	0	0	0	2.9617	0.5	0.0126678	0.0128304	1	21.9798	0.545332	0.243229	0.767485	0.42907	0	3.09104	0	8.1665	15.4794	0	0	1	0	0	0.9693	1.60944	6.84453	8.53224
516	2015	F52	0	0	0	0	0	0	3.5085	3.29	0.0924677	0.101889	1	22.3935	0.373586	0.0978516	1.45645	0.282659	0	3.13549	0	8.18284	15.5347	0	0	1	0	0	0.9675	2.3979	6.84179	8.53591
516	2016	F52	0	0	0	0	0	0	3.588	0.510002	0.0151336	0.0153661	1	22.438	0.370194	0.0589691	1.44384	0.268175	0	3.17805	0	8.18368	15.582	0	0	1	0	0	0.9664	2.3979	6.85058	8.54589
516	2017	F52	0	0	0	0	0	0	3.28185	0	0	0	0	22.4867	0.377534	0.055203	1.02109	0.242847	0	3.21888	0	8.22255	15.5019	0	0	1	0	0	0.9645	1.94591	6.87338	8.58853
516	2018	Q83	0	0	0	0	0	0	3.0798	0.869999	0.0255506	0.0262206	1	22.712	0.209426	0.354062	2.46326	0.0859173	0	3.2581	0	7.94697	15.5799	0	0	1	0	0	0.9842	2.19722	6.46196	8.16549
516	2019	Q83	0	0	0	0	0	0	3.11885	0	0	0	0	23.029	0.501938	-0.0765942	0.868468	0.452186	0	3.29584	0	8.73633	15.5989	0	0	1	0	0	0.9654	2.3979	5.01008	6.78581
516	2020	Q83	0	0	0	0	0	0	3.366	0	0	0	0	23.2185	0.584864	0.00694695	0.744188	0.513761	0	3.3322	0	8.81537	15.5989	0	0	1	0	0	0.9766	2.63906	5.39905	7.1689
516	2021	Q83	0	0	0	0	0	0	3.76005	0	0	0	0	23.3126	0.599747	-0.16308	0.666842	0.571454	0	3.3673	0	9.00159	15.6265	0	0	1	0	0	0.9512	2.3979	5.87208	7.68826
516	2022	Q83	0	0	0	0	0	0	4.037	0	0	0	0	23.3083	0.679528	-0.249489	0.671376	0.42859	0	3.4012	0	8.95545	15.632	0	0	1	0	0	0.9649	2.56495	5.8717	7.70306
517	2013	K70	0	0	0	0	0	0	3.13625	6.76	0.078277	0.0849247	1	22.8305	0.604261	0.149719	1.53771	0.00230895	1	3.04452	0	6.54822	15.2811	1	0	0	0	0	0.9198	2.3979	8.71197	10.3702
517	2014	K70	0	0	0	0	0	0	3.1178	6.61	0.0759072	0.0821424	1	22.5155	0.387116	0.0891975	3.84757	0.0021036	0	3.09104	0	6.74406	15.3048	1	0	0	0	0	0.9609	2.56495	8.36334	10.1169
517	2015	K70	0	0	0	0	0	0	3.55575	5.59	0.0664132	0.0711376	1	22.7945	0.543365	0.0282826	3.03833	0.00225045	0	3.13549	0	6.81454	15.4526	1	0	0	0	0	0.9712	2.77259	7.25168	9.05925
517	2016	K70	0	0	0	0	0	0	3.504	5.59	0.066611	0.0713647	1	23.1308	0.668969	0.0408047	1.77748	0.00206521	0	3.17805	0	6.84162	15.3239	1	0	0	0	0	0.9732	2.83321	7.68582	9.51412
517	2017	K70	0	0	0	0	0	0	3.9457	5.59	0.0664843	0.0712193	1	23.3031	0.678841	0.136851	1.93675	0.00229178	0	3.21888	0	7.07496	15.2577	1	0	0	0	0	0.923	2.48491	8.42995	10.3142
517	2018	K70	0	0	0	0	0	0	4.3677	5.59	0.0666826	0.0714469	1	23.9144	0.803889	0.121725	1.42045	0.00196722	0	3.2581	0	7.26683	15.4209	1	0	0	0	0	0.867	2.70805	8.18953	10.0969
517	2019	K70	0	0	0	0	0	0	3.95485	5.39	0.0641361	0.0685315	1	24.4125	0.831331	0.304914	1.30804	0.00163778	0	3.29584	0	7.37463	15.6113	1	0	0	0	0	0.8332	2.83321	8.50186	10.3537
517	2020	K70	0	0	0	0	0	0	3.743	5.39	0.0636364	0.0679612	1	24.9394	0.844589	0.205746	1.39267	0.00165673	0	3.3322	0	6.88449	15.9337	1	0	0	0	0	0.8212	2.89037	9.26474	10.9443
517	2021	K70	0	0	0	0	0	0	4.64835	5.14	0.0612707	0.0652698	1	25.1471	0.822551	0.0915292	1.34182	0.00202232	0	3.3673	0	7.05186	15.9294	1	0	0	0	0	0.8272	2.70805	9.67882	11.4242
517	2022	K70	0	0	0	0	0	0	5.2547	3.29	0.0395575	0.0411868	1	25.0183	0.852899	0.0641858	1.26553	0.0018152	0	3.4012	0	6.48616	15.6056	1	0	0	0	0	0.8366	2.63906	9.65347	11.1641
533	2013	C38	0	0	0	0	0	0	2.132	1.64	0.0363314	0.0377011	1	22.0667	0.497427	0.12142	2.019	0.0421992	1	2.99573	0	8.2074	15.2243	1	0	0	1	1	0.9932	1.60944	6.70608	8.65458
533	2014	C38	0	0	0	0	0	0	2.3975	1.64	0.0371377	0.0385701	1	22.0859	0.483665	0.08124	2.10661	0.0489872	1	3.04452	0	8.34093	15.2413	1	0	0	1	1	0.9888	1.94591	7.13481	9.11381
533	2015	C38	0	0	0	0	0	0	3.32625	1.64	0.0365337	0.0379191	1	22.1501	0.49158	0.0831584	1.89774	0.0376546	1	3.09104	0	8.34522	15.5566	1	0	0	1	1	0.9915	1.94591	7.22672	9.2292
533	2016	C38	0	0	0	0	0	0	2.5424	0.860001	0.0189219	0.0192868	1	21.9046	0.367516	0.125295	2.23435	0.0712644	0	3.13549	0	8.32361	15.5549	1	0	0	1	1	0.9864	1.60944	7.21581	9.16714
533	2017	C38	0	0	0	0	0	0	2.9563	0	0	0	0	22.1971	0.500873	0.0314258	1.57882	0.0525229	0	3.17805	0	7.35372	15.5454	1	0	0	1	1	0.9827	1.60944	8.32438	9.92093
533	2018	C38	0	0	0	0	0	0	3.7917	0	0	0	0	21.6357	0.622565	-0.786776	1.46936	0.0895635	1	3.21888	0	7.18917	16.0125	1	0	0	1	1	0.9814	1.60944	8.5529	10.0921
533	2019	C38	0	0	0	0	0	0	2.88515	0	0	0	0	21.5859	0.630724	-0.0112981	1.44834	0.0879812	1	3.2581	0	7.15383	16.0167	1	0	0	1	1	0.9776	2.30259	6.64182	8.17548
533	2020	C38	0	0	0	0	0	0	4.304	0	0	0	0	21.6171	0.610891	0.0936357	1.47816	0.0803207	1	3.29584	0	7.14677	16.0429	1	0	0	1	1	0.9787	2.07944	6.72887	8.26653
533	2021	C38	0	0	0	0	0	0	3.32535	0	0	0	0	21.5882	0.657768	-0.0230642	1.33987	0.0779968	0	3.3322	0	7.12689	16.1593	1	0	0	1	1	0.9803	2.19722	6.73587	8.27264
533	2022	C38	0	0	0	0	0	0	4.3021	0	0	0	0	21.6599	0.665328	0.0618547	1.32037	0.0687006	0	3.3673	0	7.1325	15.9842	1	0	0	1	1	0.9828	2.3979	6.93863	8.48353
534	2013	K70	0	0	0	0	0	0	2.379	1.35	0.0223658	0.0228775	1	21.886	0.595931	0.124034	1.994	0.0963708	0	2.99573	0	6.22654	13.7969	1	0	0	0	0	0.9673	1.94591	6.81051	7.96085
534	2014	K70	0	0	0	0	0	0	2.5403	1.35	0.0217742	0.0222588	1	21.973	0.532798	0.0282495	2.15189	0.086234	0	3.04452	0	6.12468	14.2161	1	0	0	0	0	0.9679	1.94591	6.10658	7.22225
534	2015	K70	0	0	0	0	0	0	2.6655	5.54	0.0850216	0.0929219	1	21.914	0.495967	0.0229913	2.25819	0.0307029	0	3.09104	0	6.04025	14.2801	1	0	0	0	0	0.9718	1.60944	6.27392	7.47882
534	2016	K70	0	0	0	0	0	0	3.9208	3.6	0.0565238	0.0599101	1	21.5802	0.403374	0.0466985	2.278	0.0513833	1	3.13549	0	5.95842	14.033	1	0	0	0	0	0.9835	1.60944	5.35361	6.50858
534	2017	K70	0	0	0	0	0	0	3.2385	3.8	0.0565981	0.0599937	1	21.6029	0.358626	0.0523155	2.20827	0.0750894	1	3.17805	0	5.96358	14.033	1	0	0	0	0	0.9851	1.60944	5.54959	6.66218
534	2018	K70	0	0	0	0	0	0	2.7207	3.8	0.0565644	0.0599558	1	21.6795	0.409483	0.0276272	1.80773	0.0755302	0	3.21888	0	5.78074	14.1785	1	0	0	0	0	0.9909	1.60944	5.63443	6.67095
534	2019	C27	0	0	0	0	0	0	4.15435	11.76	0.18804	0.231587	1	21.447	0.54041	0.0418335	1.22267	0.181988	0	3.2581	0	6.75809	14.9234	1	0	0	1	1	0.988	1.60944	5.80703	7.13071
534	2020	C27	0	0	0	0	0	0	3.056	11.91	0.186239	0.228862	1	21.4774	0.53347	0.0709843	1.21651	0.24921	0	3.29584	0	6.79122	14.9453	1	0	0	1	1	0.9837	1.60944	5.73643	7.03431
534	2021	C27	0	0	0	0	0	0	3.2193	8.33	0.145375	0.170104	1	21.4735	0.480749	0.084994	1.14448	0.293849	0	3.3322	0	6.94505	14.974	1	0	0	1	1	0.9847	1.60944	5.80643	7.14305
534	2022	C27	0	0	0	0	0	0	3.7312	6.37	0.125123	0.143017	1	21.6131	0.490645	0.0902361	1.15561	0.291938	0	3.3673	0	7.10743	15.0675	1	0	0	1	1	0.9795	1.09861	5.89566	7.27724
540	2013	K70	0	0	0	0	0	0	2.55775	7	0.128229	0.14709	1	24.3192	0.894877	0.332703	1.32784	0.0786012	0	2.99573	0	8.12029	16.445	0	0	1	0	0	0.8743	2.99573	7.41975	9.01978
540	2014	K70	0	0	0	0	0	0	3.2991	5.07	0.0864303	0.0946072	1	24.4936	0.82405	0.283864	1.38253	0.0801232	0	3.04452	0	8.11133	16.465	0	0	1	0	0	0.8251	2.3979	7.79712	9.37255
540	2015	K70	0	0	0	0	0	0	2.73525	7.96	0.147845	0.173496	1	24.7378	0.766098	0.253899	1.5071	0.0609143	0	3.09104	0	8.09346	16.7645	0	0	1	0	0	0.8098	2.99573	8.11162	9.68378
540	2016	K70	0	0	0	0	0	0	3.344	7.68	0.136388	0.157927	1	24.9882	0.781105	0.206963	2.29003	0.0456407	0	3.13549	0	8.26873	16.5814	0	0	1	0	0	0.7307	2.89037	8.26999	9.91075
540	2017	K70	0	0	0	0	0	0	3.1858	7.48	0.133619	0.154227	1	25.4101	0.824242	0.123741	1.11136	0.0295776	0	3.17805	0	8.61378	16.5976	0	0	1	0	0	0.856	3.3322	7.8991	9.6679
540	2018	K70	0	0	0	0	0	0	3.0375	7.52	0.133594	0.154193	1	25.3478	0.806701	0.0747032	0.952226	0.0303735	0	3.21888	0	8.74273	16.618	0	0	1	0	0	0.8771	2.94444	7.73301	9.55312
540	2019	K70	0	0	0	0	0	0	3.01245	5.8	0.105149	0.117504	1	25.5094	0.826794	0.0568939	1.01663	0.0296607	0	3.2581	0	8.64769	16.4571	0	0	1	0	0	0.8685	3.17805	7.63699	9.40701
540	2020	K70	0	0	0	0	0	0	3.326	4.68	0.0881854	0.0967142	1	25.6538	0.843467	0.0334695	1.69728	0.0250269	0	3.29584	0	8.69115	16.0729	0	0	1	0	0	0.7863	3.04452	7.05361	8.8424
540	2021	K70	0	0	0	0	0	0	3.969	4.68	0.0881522	0.0966742	1	25.7638	0.894361	-0.647197	0.532719	0.0210423	0	3.3322	0	8.54267	16.1304	0	0	1	0	0	0.9382	2.3979	6.91811	8.65934
545	2013	C26	0	0	0	0	0	0	2.75405	9.9	0.156176	0.185081	1	20.8832	0.357445	0.267071	1.68803	0.486355	0	3.04452	0	6.29711	14.0209	0	1	0	1	1	0.9943	3.3322	6.37936	7.48778
545	2014	C26	0	0	0	0	0	0	2.9918	6.27	0.0991618	0.110077	1	21.4721	0.231992	0.0350702	3.08673	0.260554	0	3.09104	0	6.70196	14.0086	0	1	0	1	1	0.9917	3.13549	6.05708	7.31788
545	2015	C26	0	0	0	0	0	0	3.147	2.43	0.0467398	0.0490315	1	21.6494	0.300855	0.0774124	1.96517	0.235227	0	3.13549	0	6.98934	13.8915	0	1	0	1	1	0.9931	3.21888	5.87224	7.23025
545	2016	C26	0	0	0	0	0	0	3.7528	1.39	0.0313911	0.0324085	1	21.715	0.294113	0.0658643	1.84118	0.467728	0	3.17805	0	6.98193	14.2322	0	1	0	1	1	0.9901	3.13549	6.12852	7.40092
545	2017	C26	0	0	0	0	0	0	4.01285	1.39	0.0322656	0.0333414	1	21.7357	0.271909	0.0848894	1.96892	0.444376	0	3.21888	0	6.97915	14.8013	0	1	0	1	1	0.9875	2.63906	6.64474	7.91948
545	2018	C26	0	0	0	0	0	0	3.9573	1.39	0.0321685	0.0332377	1	21.8632	0.34333	0.0503052	1.24396	0.376391	0	3.2581	0	6.91374	14.8663	0	1	0	1	1	0.982	2.77259	6.74597	8.00094
545	2019	C26	0	0	0	0	0	0	2.89275	1.39	0.0324463	0.0335344	1	21.8518	0.32825	0.0121128	1.35759	0.380915	0	3.29584	0	6.89771	15.0334	0	1	0	1	1	0.983	3.17805	6.76968	8.0187
545	2020	C26	0	0	0	0	0	0	3.274	2.98	0.0741847	0.0801291	1	21.7837	0.37427	-0.128867	1.25054	0.38954	0	3.3322	0	6.87109	14.9972	0	1	0	1	1	0.9818	2.94444	6.76322	8.00751
545	2021	C26	0	0	0	0	0	0	4.1475	1.39	0.0364256	0.0378025	1	21.8477	0.376626	0.0576035	1.43064	0.34332	0	3.3673	0	6.95081	15.1399	0	1	0	1	1	0.9808	3.3322	7.09315	8.37356
545	2022	C26	0	0	0	0	0	0	3.9457	1.39	0.0370075	0.0384297	1	21.8495	0.391426	-0.0769647	1.32292	0.322326	0	3.4012	0	7.20489	15.0495	0	1	0	1	1	0.9799	3.29584	6.94032	8.32075
555	2013	C39	0	0	0	0	0	0	3.0251	21.81	0.256528	0.34504	1	22.5205	0.681127	0.271312	1.26443	0.0312552	0	2.99573	0	8.368	15.0309	1	0	0	1	1	0.9582	1.94591	7.80747	9.79804
555	2014	I65	0	0	0	0	0	0	2.9834	20.81	0.246593	0.327304	1	22.5801	0.537506	0.117548	1.55176	0.0261805	0	3.04452	0	8.33854	15.6225	1	0	0	1	1	0.9448	1.94591	7.68043	9.67313
555	2015	I65	0	0	0	0	0	0	2.62125	16.4	0.206783	0.26069	1	22.7209	0.552271	0.118807	1.46935	0.0195447	0	3.09104	0	8.55159	16.1233	1	0	0	1	1	0.9376	1.60944	7.62936	9.71699
555	2016	I65	0	0	0	0	0	0	3.8448	14.28	0.193313	0.239638	1	22.9744	0.507574	0.0639598	1.3474	0.0564847	0	3.13549	0	9.05205	16.4609	1	0	0	1	1	0.9254	1.60944	7.33271	9.45944
555	2017	I65	0	0	0	0	0	0	2.89	14.28	0.19471	0.241788	1	23.0954	0.537705	0.0660513	1.34263	0.058676	0	3.17805	0	9.20452	16.5763	1	0	0	1	1	0.9185	1.60944	7.25295	9.41818
555	2018	I65	0	0	0	0	0	0	3.7377	15.61	0.232499	0.30293	1	23.0932	0.530334	0.00947351	1.37817	0.0498108	0	3.21888	0	9.12554	16.7691	1	0	0	1	1	0.9355	1.60944	7.42352	9.57801
555	2019	I65	0	0	0	0	0	0	3.9919	13.21	0.209251	0.264623	1	23.0987	0.505153	0.0737585	1.45334	0.0456243	0	3.2581	0	9.23102	16.3481	1	0	0	1	1	0.9254	1.60944	7.49936	9.70165
555	2020	I65	0	0	0	0	0	0	4.017	11.72	0.205722	0.259006	1	23.2125	0.528217	0.0847338	1.47721	0.0375924	0	3.29584	0	9.46483	16.7345	1	0	0	1	1	0.9363	2.19722	7.45422	9.75119
555	2021	I65	0	0	0	0	0	0	4.91295	11.67	0.207319	0.261542	1	23.2427	0.51487	0.06623	1.53277	0.0333765	0	3.3322	0	9.5001	17.0789	1	0	0	1	1	0.9461	2.48491	7.51412	9.83382
555	2022	I65	0	0	0	0	0	0	4.873	10.05	0.177845	0.216315	1	23.2442	0.506906	0.0339539	1.58194	0.0317547	0	3.3673	0	9.53885	17.1073	1	0	0	1	1	0.9809	2.19722	7.55946	9.89872
559	2013	C36	0	0	0	0	0	0	2.4947	3.21	0.056168	0.0595106	1	22.9998	0.605591	0.154391	1.36061	0.267121	0	2.99573	0	9.30792	15.1327	1	0	0	1	0	0.9111	2.56495	7.07259	9.11945
559	2014	C36	0	0	0	0	0	0	3.4111	2.61	0.046549	0.0488216	1	23.2001	0.633816	0.190763	1.35136	0.232115	0	3.04452	0	9.28313	14.9141	1	0	0	1	0	0.9522	2.56495	7.13305	9.16423
559	2015	C36	0	0	0	0	0	0	2.328	5.73	0.0956754	0.105798	1	23.2685	0.640637	0.187602	1.44321	0.227098	0	3.09104	0	9.2598	14.9677	1	0	0	1	0	0.8885	2.99573	7.17692	9.19439
559	2016	C36	0	0	0	0	0	0	3.4784	4.76	0.0804734	0.0875161	1	23.1672	0.589862	0.191414	1.20108	0.254813	0	3.13549	0	9.23503	14.8425	1	0	0	1	0	0.902	2.83321	7.23803	9.24489
559	2017	C36	0	0	0	0	0	0	3.6975	6.09	0.0917169	0.100978	1	23.1682	0.532298	0.182587	1.32128	0.263163	0	3.17805	0	9.17957	14.739	1	0	0	1	0	0.9092	3.2581	7.29206	9.27489
559	2018	C36	0	0	0	0	0	0	4.1274	6.69	0.10027	0.111444	1	23.2122	0.546613	0.137911	1.39889	0.257368	0	3.21888	0	9.15799	14.8174	1	0	0	1	0	0.902	3.3322	7.31689	9.2894
559	2019	C36	0	0	0	0	0	0	4.1781	3.71999	0.0546335	0.0577908	1	23.2105	0.54705	0.100062	1.4073	0.267636	0	3.2581	0	9.02087	15.4279	1	0	0	1	0	0.9022	3.4012	7.30425	9.22225
559	2020	C36	0	0	0	0	0	0	4.745	2.46	0.0347949	0.0360492	1	23.4635	0.428987	0.0620706	1.82233	0.199605	0	3.29584	0	9.01736	15.63	1	0	0	1	0	0.934	3.3322	7.34116	9.26232
559	2021	C36	0	0	0	0	0	0	3.51855	1.68	0.023935	0.024522	1	23.5459	0.477766	0.0795521	1.95821	0.16901	0	3.3322	0	8.98231	16.1288	1	0	0	1	0	0.8814	3.43399	7.64762	9.56514
559	2022	C36	0.693147	0.693147	0	0.693147	0.693147	0	4.8433	1.68	0.0241901	0.0247897	1	23.6776	0.535167	0.0923808	1.30836	0.139911	0	3.3673	0	9.11614	16.405	1	0	0	1	0	0.8548	3.29584	7.5725	9.54549
560	2013	F52	0	0	0	0	0	0	2.40045	1.29	0.0256717	0.0263481	1	22.295	0.745479	0.0800942	1.21471	0.0540002	0	2.99573	0	8.44333	15.7656	0	0	1	0	0	0.9493	1.94591	6.25392	8.23679
560	2014	F52	0	0	0	0	0	0	2.3366	1.31	0.0252311	0.0258842	1	22.2235	0.716329	0.0716384	1.04124	0.131034	0	3.04452	0	8.31385	15.6595	0	0	1	0	0	0.9598	1.60944	6.08145	7.92704
560	2015	F52	0	0	0	0	0	0	3.00225	0	0	0	0	22.531	0.382268	0.00802907	2.17881	0.054008	1	3.09104	0	7.6774	15.4194	0	0	1	0	0	0.9601	1.60944	6.28481	7.96039
560	2016	F52	0	0	0	0	0	0	3.4488	0	0	0	0	22.6234	0.431852	0.0231826	2.43427	0.0436719	1	3.13549	0	7.21671	15.5275	0	0	1	0	0	0.9596	1.60944	6.88453	8.40415
560	2017	F52	0	0	0	0	0	0	3.41275	0	0	0	0	23.5642	0.530688	0.012799	1.09299	0.0247235	1	3.17805	0	10.9853	15.3005	0	0	1	0	0	0.9323	1.60944	4.65002	7.51301
560	2018	K70	0	0	0	0	0	0	3.222	0	0	0	0	23.6339	0.483221	0.0793798	1.15331	0.0229012	1	3.21888	0	10.8669	15.6461	0	0	1	0	0	0.9481	1.60944	6.8006	9.62084
560	2019	K70	0	0	0	0	0	0	3.02955	0	0	0	0	23.6933	0.469037	0.0862039	1.22188	0.0182586	1	3.2581	0	10.7761	15.8856	0	0	1	0	0	0.8675	1.94591	6.92124	9.72652
560	2020	K70	0	0	0	0	0	0	4.114	0	0	0	0	23.7252	0.484001	0.0313385	1.20123	0.0164478	1	3.29584	0	10.7891	16.1468	0	0	1	0	0	0.8599	1.60944	6.77028	9.58831
560	2021	K70	0	0	0	0	0	0	4.60215	0	0	0	0	24.2187	0.675067	0.0123994	0.831383	0.00976186	1	3.3322	0	10.8296	16.0084	0	0	1	0	0	0.8939	2.70805	6.97871	9.81473
560	2022	K70	0	0	0	0	0	0	3.3242	0	0	0	0	24.2088	0.681465	-0.0314401	0.771042	0.00881221	1	3.3673	0	10.4288	16.136	0	0	1	0	0	0.9025	2.77259	7.16513	9.86627
564	2013	F52	0	0	0	0	0	0	2.0436	0	0	0	0	22.6268	0.746669	0.0354508	0.82017	0.251836	0	2.99573	0	8.42967	14.4848	0	0	1	0	0	0.9336	1.60944	6.70285	8.47466
564	2014	F52	0	0	0	0	0	0	2.1672	0	0	0	0	22.7336	0.765431	0.0353197	0.814254	0.232822	0	3.04452	0	8.29978	14.5145	0	0	1	0	0	0.9307	1.60944	6.78679	8.50777
564	2015	F52	0	0	0	0	0	0	3.26325	0	0	0	0	22.9362	0.74073	-0.169026	0.760219	0.313278	0	3.09104	0	9.18318	14.1403	0	0	1	0	0	0.918	1.60944	7.22654	9.21704
564	2016	F52	0	0	0	0	0	0	2.4696	14.64	0.239294	0.314568	1	24.5816	0.361606	0.0455153	1.8203	0.0864754	0	3.13549	0	9.5872	14.105	0	0	1	0	0	0.787	2.83321	7.22412	9.32361
564	2017	F52	0	0	0	0	0	0	2.72085	14.64	0.245432	0.325261	1	24.7453	0.43963	0.0479182	1.68449	0.093487	1	3.17805	0	9.28804	14.46	0	0	1	0	0	0.8001	2.77259	8.05236	10.0153
564	2018	F52	0	0	0	0	0	0	2.9466	14.64	0.252501	0.337794	1	24.7392	0.426423	0.0240608	1.67007	0.0787478	0	3.21888	0	9.14484	14.4788	0	0	1	0	0	0.7931	2.63906	7.61355	9.54348
564	2019	F52	0	0	0	0	0	0	3.344	17.67	0.314357	0.458485	1	24.6832	0.418681	-0.0416626	1.65231	0.0767964	0	3.2581	0	8.4857	14.6432	0	0	1	0	0	0.7921	2.3979	6.9107	8.60744
567	2013	K70	0	0	0	0	0	0	2.5116	0	0	0	0	19.585	0.154042	0.0110383	8.76487	0.0200846	0	2.99573	0	4.18965	13.1913	1	0	0	0	0	1	1.94591	5.09181	5.8337
567	2014	K70	0	0	0	0	0	0	2.3121	0	0	0	0	19.63	0.247275	0.0210814	2.51241	0.016537	1	3.04452	0	4.23411	14.6993	1	0	0	0	0	1	1.94591	4.60816	5.42325
567	2015	K70	0	0	0	0	0	0	3.34125	0	0	0	0	19.7446	0.0522958	0.101888	15.4101	0.0261895	0	3.09104	0	4.49981	13.8195	1	0	0	0	0	1	1.94591	4.71546	5.52733
572	2013	C36	0	0	0	0	0	0	2.9809	12.62	0.198865	0.24823	1	23.3496	0.316922	0.0612995	1.42004	0.239077	1	2.99573	0	9.0974	14.8359	1	0	0	1	0	1	1.60944	7.22989	9.17312
572	2014	C36	0	0	0	0	0	0	3.2088	10	0.164123	0.196348	1	23.5026	0.39661	0.028043	1.12595	0.205562	1	3.04452	0	9.15821	14.7703	1	0	0	1	0	1	1.09861	7.38856	9.3539
572	2015	C36	0	0	0	0	0	0	2.847	3.35	0.0624534	0.0666136	1	23.5796	0.44184	0.0104995	1.02523	0.179364	1	3.09104	0	9.15799	14.8643	1	0	0	1	0	0.9956	1.09861	7.38536	9.35717
572	2016	C36	0	0	0	0	0	0	2.88	3.35	0.0625817	0.0667596	1	23.6246	0.470243	0.00134022	0.794273	0.171276	1	3.13549	0	9.17098	14.5948	1	0	0	1	0	0.9963	1.60944	7.51068	9.48738
572	2017	C36	0	0	0	0	0	0	4.24745	3.35	0.0618881	0.0659709	1	23.4828	0.476495	-0.158055	0.907122	0.160943	1	3.17805	0	9.01055	15.2435	1	0	0	1	0	0.9782	1.60944	7.26283	9.20306
572	2018	C36	0	0	0	0	0	0	4.4712	3.35	0.0631956	0.0674587	1	23.162	0.495849	-0.323737	0.588539	0.266701	1	3.21888	0	8.74481	14.8941	1	0	0	1	0	0.945	2.77259	6.70474	8.52706
572	2021	C36	0	0	0	0	0	0	4.9644	0	0	0	0	22.8283	0.445324	0.0300227	0.924045	0.271651	0	3.3322	0	7.69939	15.2383	1	0	0	1	0	0.9698	2.83321	6.20676	7.67983
572	2022	C36	0	0	0	0	0	0	3.5365	0	0	0	0	22.5636	0.527607	-0.418536	0.923128	0.282946	0	3.3673	0	7.5994	15.2655	1	0	0	1	0	0.9995	2.83321	6.5936	8.0546
573	2013	K70	0	0	0	0	0	0	2.83855	0	0	0	0	21.7967	0.450208	0.0697865	1.6334	0.0335662	0	2.99573	0	6.84055	14.6331	1	0	0	0	0	0.9773	1.60944	6.63468	8.13622
573	2014	K70	0	0	0	0	0	0	2.1476	0	0	0	0	21.9239	0.513962	0.00372381	1.62151	0.0286114	0	3.04452	0	5.76205	14.6505	1	0	0	0	0	0.9705	1.09861	6.98767	8.09732
573	2015	K70	0	0	0	0	0	0	3.14475	0	0	0	0	21.8823	0.52116	-0.0629466	1.46185	0.0253624	0	3.09104	0	5.67675	14.6888	1	0	0	0	0	0.9713	1.09861	6.02351	7.11977
573	2016	K70	0	0	0	0	0	0	3.8312	0	0	0	0	21.7387	0.377309	0.118626	2.16176	0.0204718	0	3.13549	0	6.02828	14.8196	1	0	0	0	0	0.9823	1.60944	7.2114	8.47583
573	2017	K70	0	0	0	0	0	0	3.8743	0	0	0	0	21.8014	0.415724	0.0184072	3.10098	0.0424508	0	3.17805	0	6.27852	14.8304	1	0	0	0	0	0.9788	2.19722	6.26287	7.53185
573	2018	K70	0	0	0	0	0	0	4.0302	0	0	0	0	21.9671	0.507999	0.0232033	1.8529	0.0429628	0	3.21888	0	5.99645	15.3139	1	0	0	0	0	0.9781	2.19722	6.84218	7.98819
573	2019	K70	0	0	0	0	0	0	3.77055	0	0	0	0	21.7992	0.40997	0.0322856	2.72476	0.0458622	0	3.2581	0	5.58725	15.5724	1	0	0	0	0	0.9792	2.77259	7.05581	8.06324
573	2020	K70	0	0	0	0	0	0	3.365	0	0	0	0	21.8576	0.493365	-0.0728258	1.45323	0.038401	1	3.29584	0	5.54126	15.6354	1	0	0	0	0	0.9735	1.60944	6.99931	8.00303
573	2021	K70	0	0	0	0	0	0	3.339	0	0	0	0	21.6427	0.332344	0.0838229	1.79252	0.0346635	1	3.3322	0	5.52943	15.5553	1	0	0	0	0	0.9858	2.19722	7.44492	8.47924
573	2022	K70	0	0	0	0	0	0	5.0666	0.389999	0.0141049	0.0143067	1	21.6635	0.357661	0.020649	1.7811	0.0320168	1	3.3673	0	5.44674	15.6697	1	0	0	0	0	0.9861	1.94591	7.24854	8.25905
584	2013	C28	0	0	0	0	0	0	2.1216	1.13	0.0273872	0.0281584	1	22.0013	0.373958	0.20266	1.69553	0.340995	0	2.94444	0	6.89568	14.3613	0	0	1	1	0	0.9942	1.60944	7.14715	8.39117
584	2014	C28	0	0	0	0	0	0	2.7286	1.13	0.02825	0.0290713	1	21.9734	0.402859	0.0754554	1.73201	0.295041	0	2.99573	0	6.84801	14.39	1	0	0	1	0	0.9763	1.60944	6.88347	8.12899
584	2015	C28	0	0	0	0	0	0	3.4305	1.13	0.0285931	0.0294348	1	21.8066	0.296732	0.00652068	2.42508	0.28514	0	3.04452	0	6.52062	13.9889	1	0	0	1	0	0.9936	1.60944	6.44761	7.59513
584	2016	C28	0	0	0	0	0	0	3.6544	1.13	0.0291312	0.0300053	1	21.5311	0.299071	-0.275064	2.69757	0.18411	0	3.09104	0	6.41182	13.9906	1	0	0	1	0	0.9916	1.60944	6.24562	7.43172
584	2017	C28	0	0	0	0	0	0	2.61035	1.13	0.0275408	0.0283207	1	22.0249	0.54165	0.0708575	1.43929	0.108991	0	3.13549	0	6.97728	15.1396	1	0	0	1	0	0.9919	1.60944	6.74333	8.14027
584	2018	C28	0	0	0	0	0	0	3.2742	0.940002	0.019494	0.0198816	1	22.2262	0.599849	0.0685317	1.05201	0.0254009	0	3.17805	0	6.81892	15.5758	1	0	0	1	0	0.9814	1.60944	7.45969	8.93669
584	2019	C35	0	0	0	0	0	0	4.10305	0	0	0	0	22.2349	0.588483	0.0263675	1.11134	0.0230814	0	3.21888	0	6.92067	15.7981	1	0	0	1	0	0.9769	1.60944	7.11069	8.63462
584	2020	C35	0	0	0	0	0	0	4.625	0	0	0	0	22.336	0.491373	0.00421811	1.32286	0.0191973	1	3.2581	0	6.90174	15.7946	1	0	0	1	0	0.9679	1.60944	7.06373	8.58986
584	2021	C35	0	0	0	0	0	0	3.26655	0	0	0	0	22.293	0.592261	-0.267926	0.963834	0.0319916	0	3.29584	0	6.97915	15.9327	1	0	0	1	0	0.9696	1.60944	7.00573	8.50879
584	2022	C35	0	0	0	0	0	0	3.6322	0	0	0	0	22.2542	0.758702	-0.508733	0.909911	0.0667843	0	3.3322	0	7.09174	15.4088	1	0	0	1	0	0.964	1.60944	6.88361	8.35125
586	2013	C39	0	0	0	0	0	0	3.0238	3.88	0.0984271	0.109173	1	20.0088	0.536989	0.0766895	1.76423	0.0844487	1	2.94444	0	6.94505	13.2998	0	0	1	1	1	0.9971	1.60944	5.8279	7.46303
586	2014	C39	0	0	0	0	0	0	3.381	3.48	0.0949523	0.104914	1	20.1026	0.56173	0.0386098	1.65286	0.0697942	1	2.99573	0	7.06817	13.6304	0	0	1	1	1	0.9978	1.94591	5.92771	7.6187
586	2015	C39	0	0	0	0	0	0	2.59125	2.92	0.061293	0.0652951	1	20.0892	0.517645	0.072268	1.72677	0.0654731	1	3.04452	0	6.98101	13.634	0	0	1	1	1	0.9986	1.09861	5.89518	7.56267
586	2016	C39	0	0	0	0	0	0	3.0168	1.19	0.0252119	0.025864	1	20.1282	0.527149	0.0146858	1.71521	0.0594531	0	3.09104	0	6.98193	13.8924	0	0	1	1	1	0.998	2.19722	5.95004	7.6242
586	2017	C39	0	0	0	0	0	0	4.0375	0	0	0	0	20.1447	0.531551	0.00361582	1.69025	0.0661686	0	3.13549	0	6.99668	14.589	0	0	1	1	1	0.9957	1.94591	5.76766	7.43365
586	2018	C39	0	0	0	0	0	0	2.9592	1.19	0.023476	0.0240404	1	20.2114	0.564357	-0.00713199	1.59953	0.0751162	1	3.17805	0	6.89061	13.8532	0	0	1	1	1	0.9945	2.3979	5.87252	7.47826
586	2019	C39	0	0	0	0	0	0	4.11445	0.300003	0.00689821	0.00694612	1	20.2536	0.570667	0.0221455	1.60118	0.0736135	1	3.21888	0	6.60935	14.7074	0	0	1	1	1	0.9942	2.3979	6.0199	7.52001
586	2020	C39	0	0	0	0	0	0	4.596	0	0	0	0	20.0116	0.443661	0.0841353	2.02041	0.0896903	1	3.2581	0	6.40192	15.0038	0	0	1	1	1	0.9966	2.56495	6.23716	7.66606
586	2021	C39	0	0	0	0	0	0	4.24305	0	0	0	0	20.0601	0.415471	0.0977731	2.12665	0.103987	0	3.29584	0	6.12687	15.0137	0	0	1	1	1	0.9991	2.19722	6.25675	7.56319
586	2022	C39	0	0	0	0	0	0	5.2613	0	0	0	0	20.1403	0.426107	0.0618301	2.073	0.103673	0	3.3322	0	6.1591	14.9028	0	0	1	1	1	0.9988	2.19722	6.22018	7.52993
592	2013	A02	0	0	0	0	0	0	2.67995	0	0	0	0	21.3259	0.262255	0.0372373	3.47314	0.144566	0	2.89037	0	7.2233	14.661	1	0	0	0	0	0.9919	1.60944	6.09554	7.62865
592	2014	A02	0	0	0	0	0	0	2.7097	0	0	0	0	21.4866	0.333412	0.0552978	2.45575	0.11493	0	2.94444	0	7.16627	14.5207	1	0	0	0	0	0.9877	2.07944	6.14299	7.66273
592	2015	A02	0	0	0	0	0	0	3.114	3.98	0.0896397	0.0984662	1	22.0577	0.0980137	0.0172129	9.79044	0.0615054	0	2.99573	0	7.17166	14.6974	1	0	0	0	0	0.9938	2.07944	6.25791	7.78558
592	2016	A02	0	0	0	0	0	0	3.668	3.98	0.103808	0.115832	1	22.1513	0.163072	0.00154673	6.22197	0.0536364	0	3.04452	0	7.06817	14.7305	1	0	0	0	0	0.9883	2.3979	6.11191	7.60635
592	2017	A02	0	0	0	0	0	0	3.30905	4.34	0.119329	0.135498	1	22.1923	0.194945	-0.00196708	4.3373	0.0477346	0	3.09104	0	7.07242	14.8579	1	0	0	0	0	0.9854	2.30259	6.19953	7.70386
592	2018	A02	0	0	0	0	0	0	3.2805	2.63	0.074189	0.0801341	1	22.1828	0.213906	0.00913025	3.77698	0.0778488	0	3.13549	0	6.93731	15.5721	1	0	0	0	0	0.9841	2.56495	6.2755	7.67744
592	2019	A02	0	0	0	0	0	0	3.0875	1.27	0.0393921	0.0410075	1	22.1704	0.158587	0.00519202	5.16518	0.0818393	0	3.17805	0	7.02731	15.3558	1	0	0	0	0	0.9884	2.70805	6.25851	7.68934
592	2020	A02	0	0	0	0	0	0	4.223	0	0	0	0	22.3198	0.335763	-0.0876931	2.5276	0.0655671	0	3.21888	0	6.96602	15.1805	1	0	0	0	0	0.9995	2.19722	6.54529	7.96158
592	2021	A02	0	0	0	0	0	0	4.2651	0	0	0	0	22.148	0.400775	-0.271091	2.10599	0.0704483	0	3.2581	0	7.01751	15.3555	1	0	0	0	0	0.9985	2.3979	6.80229	8.24848
592	2022	A02	0	0	0	0	0	0	3.8225	0	0	0	0	22.1356	0.443709	-0.0813574	1.84473	0.0732841	0	3.29584	0	6.99485	15.3393	1	0	0	0	0	0.9974	2.56495	6.49543	7.93033
593	2013	F52	0	0	0	0	0	0	2.1008	0	0	0	0	20.6245	0.263404	0.0779522	2.47088	0.359065	0	2.89037	0	6.98749	14.3717	0	0	1	0	0	0.9962	1.60944	5.54709	6.9707
593	2014	F52	0	0	0	0	0	0	2.2575	0	0	0	0	20.4602	0.13501	0.0257753	2.98315	0.458059	0	2.94444	0	6.96508	14.4139	0	0	1	0	0	0.9986	1.60944	5.50573	6.91239
593	2015	F52	0	0	0	0	0	0	3.10425	0	0	0	0	20.4878	0.177676	0.0214412	2.51304	0.476133	0	2.99573	0	6.90174	14.7266	0	0	1	0	0	0.9996	1.60944	5.47415	6.85026
593	2016	F52	0	0	0	0	0	0	3.6632	0	0	0	0	21.1812	0.300704	-0.0588803	1.04093	0.271086	0	3.04452	0	6.64639	14.7765	0	0	1	0	0	0.9953	1.94591	5.6889	6.95699
593	2017	D45	0	0	0	0	0	0	3.3728	0	0	0	0	21.2689	0.357766	0.0242274	2.03774	0.255335	0	3.09104	0	6.72503	14.4928	0	0	1	0	0	0.9915	1.94591	5.67173	6.96561
593	2018	D45	0	0	0	0	0	0	3.7665	0	0	0	0	21.214	0.432778	-0.183171	1.33348	0.31166	0	3.13549	0	6.71417	14.6381	0	0	1	0	0	0.9975	1.94591	5.91288	7.18686
593	2019	D45	0	0	0	0	0	0	4.72815	0	0	0	0	21.4096	0.50351	0.0454776	0.607805	0.331011	0	3.17805	0	6.99393	15.0047	0	0	1	0	0	0.9832	1.94591	6.23173	7.58022
593	2020	D45	0	0	0	0	0	0	3.656	0.43	0.00904502	0.00912758	1	21.4661	0.500502	0.0414383	0.66031	0.356524	0	3.21888	0	6.97821	14.8702	0	0	1	0	0	0.9823	1.94591	6.4218	7.75013
593	2021	D45	0	0	0	0	0	0	4.9938	0.43	0.00916064	0.00924533	1	21.4943	0.489825	0.0520748	0.784086	0.365586	0	3.2581	0	6.94601	14.9027	0	0	1	0	0	0.9822	1.94591	6.59473	7.90537
593	2022	D45	0	0	0	0	0	0	3.4386	0.43	0.00937024	0.00945887	1	21.5044	0.470794	0.0417526	0.877992	0.353926	0	3.29584	0	6.93537	15.0889	0	0	1	0	0	0.9827	2.3979	6.57797	7.88716
603	2013	B09	0	0	0	0	0	0	1.9539	0	0	0	0	20.4761	0.325185	0.332703	1.36168	0.189421	0	2.89037	0	6.02345	14.2998	1	0	0	0	0	0.998	2.56495	6.75235	7.90906
603	2014	B09	0	0	0	0	0	0	2.3674	0	0	0	0	20.8411	0.279382	0.338194	2.30026	0.121791	0	2.94444	0	6.00881	14.1857	1	0	0	0	0	0.9953	2.3979	6.64438	7.80418
603	2015	B09	0	0	0	0	0	0	3.006	2.21	0.0367231	0.0381231	1	21.0658	0.252861	0.344235	0.627503	0.0903899	0	2.99573	0	6.00389	14.558	1	0	0	0	0	0.9968	1.79176	6.76617	7.93224
603	2016	B09	0	0	0	0	0	0	2.8832	1.55	0.0231862	0.0237365	1	21.7675	0.068488	0.179204	5.79222	0.0455865	0	3.04452	0	6.20051	14.0869	1	0	0	0	0	0.997	2.19722	6.48655	7.72281
603	2017	B09	0	0	0	0	0	0	3.9933	0	0	0	0	22.1629	0.305247	0.144407	2.57791	0.109466	0	3.09104	0	6.52942	14.6402	1	0	0	0	0	0.9825	2.3979	6.57036	7.78728
603	2018	B09	0	0	0	0	0	0	2.9097	4.71	0.0740217	0.079939	1	22.034	0.420842	0.219508	0.737785	0.233345	0	3.13549	0	7.10168	15.0304	1	0	0	0	0	0.9747	1.60944	6.9702	8.32799
603	2019	B09	0	0	0	0	0	0	4.58565	4.71	0.0804304	0.0874652	1	22.193	0.387562	0.232815	1.12651	0.233142	0	3.17805	0	7.22984	15.3924	1	0	0	0	0	0.9722	2.70805	7.06962	8.45706
603	2020	B09	0	0	0	0	0	0	3.83	3.93	0.0701285	0.0754174	1	22.2586	0.4348	0.15636	1.00306	0.232913	0	3.21888	0	7.36581	15.8231	1	0	0	0	0	0.9793	2.70805	6.42174	7.85198
603	2021	B09	0	0	0	0	0	0	4.3785	2.31	0.0423076	0.0441767	1	22.395	0.408645	0.206157	1.03775	0.320187	0	3.2581	0	7.35819	15.9916	1	0	0	0	0	0.9638	2.63906	6.34402	7.72141
603	2022	B09	0	0	0	0	0	0	5.1733	2.31	0.0410667	0.0428254	1	22.4063	0.342961	0.15119	1.05817	0.344724	0	3.29584	0	7.35564	15.5432	1	0	0	0	0	0.9691	2.63906	6.46734	7.83442
609	2013	K70	0	0	0	0	0	0	2.0813	6.45	0.173667	0.210166	1	21.3069	0.348552	0.0900067	2.55012	0.0210804	1	2.89037	0	5.35659	14.9161	1	0	0	0	0	1	1.60944	6.32562	7.38842
609	2014	K70	0	0	0	0	0	0	2.3891	6.45	0.174183	0.210922	1	21.3522	0.313943	0.0943558	2.99357	0.0221547	1	2.94444	0	5.43808	14.823	1	0	0	0	0	0.9999	1.09861	6.9483	8.03044
609	2015	K70	0	0	0	0	0	0	3.28125	6.35	0.160071	0.190576	1	21.4076	0.342105	0.0140114	2.31626	0.024769	1	2.99573	0	5.60212	15.5382	1	0	0	0	0	0.9972	1.09861	6.53262	7.65642
609	2016	S90	0	0	0	0	0	0	2.9136	6.35	0.148816	0.174835	1	21.4731	0.319399	0.0969116	2.3145	0.00925803	1	3.04452	0	4.83628	15.1635	1	0	0	0	0	0.9961	1.09861	5.81925	6.76433
609	2017	S90	0	0	0	0	0	0	2.55085	6.2	0.144792	0.169306	1	21.2842	0.100147	0.089044	8.6123	0.00968417	1	3.09104	0	4.94876	14.9429	1	0	0	0	0	0.9986	1.60944	6.55055	7.52565
609	2018	S90	0	0	0	0	0	0	4.0932	6.2	0.154382	0.182568	1	21.8103	0.489026	-0.0398362	3.2806	0.00303521	1	3.13549	0	5.45104	14.7222	1	0	0	0	0	0.9749	1.09861	5.22709	6.48229
609	2019	S90	0	0	0	0	0	0	3.85035	6.95	0.189632	0.234007	1	22.1589	0.6333	0.0168683	2.04499	0.00188009	0	3.17805	0	5.273	14.6953	1	0	0	0	0	0.9842	1.60944	7.20241	8.40684
609	2020	S90	0	0	0	0	0	0	4.219	6.95	0.17716	0.215304	1	22.0796	0.681031	-0.220391	2.03507	0.00165673	0	3.21888	0	5.18739	15.4482	1	0	0	0	0	0.96	1.60944	5.64733	6.84818
609	2022	S90	0	0	0	0	0	0	4.664	5.45	0.153176	0.180883	1	21.5597	0.752266	-0.408217	1.7115	0.0018152	0	3.29584	0	4.82831	15.2432	1	0	0	0	0	0.988	1.60944	7.27327	8.39208
615	2013	C28	1.09861	0.693147	0.693147	0	0	0	2.7053	10.21	0.304958	0.438762	1	20.909	0.495739	-0.059056	1.07952	0.23051	0	2.89037	0	8.00269	14.5702	0	1	0	1	0	0.9918	2.48491	5.42891	7.24275
615	2014	C28	0	0	0	0.693147	0	0.693147	3.1311	6.24	0.234146	0.305732	1	21.1231	0.47627	0.0226873	0.633144	0.231973	0	2.94444	0	8.08395	14.4976	0	1	0	1	0	0.9903	2.70805	5.4269	7.24631
615	2015	C28	0	0	0	0	0	0	3.18525	4.62	0.0728821	0.0786115	1	22.717	0.733866	0.192651	1.33412	0.0669703	0	2.99573	0	8.23324	16.1497	0	1	0	1	0	0.9262	2.99573	6.53783	8.37337
615	2016	K70	0	0	0	0	0	0	3.3496	0	0	0	0	22.6427	0.713111	0.0972543	1.51393	0.0722459	1	3.04452	0	8.20084	15.8932	0	1	0	0	0	0.9285	2.70805	7.11717	8.94064
615	2017	K70	0	0	0	0	0	0	4.0256	0	0	0	0	22.9376	0.693009	0.176593	2.04641	0.0501916	0	3.09104	0	8.13827	15.8913	0	1	0	0	0	0.956	2.83321	6.74203	8.55016
615	2018	K70	0	0	0	0	0	0	4.2579	0	0	0	0	23.2316	0.757065	0.0442063	1.47844	0.044375	0	3.13549	0	8.21663	16.1231	0	1	0	0	0	0.9235	2.83321	6.70704	8.52514
615	2019	K70	0	0	0	0	0	0	3.4086	0	0	0	0	23.0465	0.739542	0.043919	1.26568	0.0508255	0	3.17805	0	8.22363	15.8197	0	1	0	0	0	0.902	2.70805	6.79934	8.62545
615	2020	K70	0	0	0	0	0	0	3.292	0	0	0	0	22.9696	0.719366	0.0143724	1.62691	0.0572712	0	3.21888	0	8.17892	15.5354	0	1	0	0	0	0.9351	1.94591	6.35226	8.15727
615	2021	K70	0	0	0	0	0	0	4.893	0.759998	0.0173516	0.017658	1	22.1868	0.554046	-0.117646	1.30455	0.335734	0	3.2581	0	8.04879	16.1899	0	1	0	0	0	0.9594	2.63906	5.98165	7.63034
615	2022	K70	0	0	0	0	0	0	4.3021	0	0	0	0	22.042	0.901682	-0.683902	1.19817	0.339836	0	3.29584	0	7.86902	15.5199	0	1	0	0	0	0.9838	2.19722	5.96469	7.56196
616	2013	K70	0	0	0	0	0	0	2.7846	0	0	0	0	23.1869	0.615793	0.0489239	2.28842	0.0116061	0	2.89037	0	6.77651	15.3366	1	0	0	0	0	0.9264	1.09861	7.53227	8.97416
616	2014	K70	0	0	0	0	0	0	2.4129	0	0	0	0	22.8766	0.507899	0.0466977	3.26924	0.0181728	0	2.94444	0	6.64249	15.4735	1	0	0	0	0	0.9273	1.60944	7.3123	8.68981
616	2015	K70	0	0	0	0	0	0	2.571	4.9	0.179816	0.219239	1	22.8939	0.49434	0.0509994	3.33506	0.0101546	0	2.99573	0	5.48064	13.8589	1	0	0	0	0	0.9408	1.09861	7.47993	8.49381
616	2016	K70	0	0	0	0	0	0	3.116	4.22	0.148906	0.174959	1	22.9091	0.511253	-0.10878	8.30337	0.00206521	0	3.04452	0	4.85981	14.3103	1	0	0	0	0	0.9244	2.19722	6.74906	7.80196
616	2017	K70	0	0	0	0	0	0	2.93845	4.22	0.144422	0.1688	1	23.0433	0.572248	0.00182229	3.35786	0.00229178	0	3.09104	0	5.50939	14.4991	1	0	0	0	0	0.9741	2.3979	5.28573	6.53343
616	2018	K70	0	0	0	0	0	0	3.2841	4.22	0.148018	0.173734	1	22.6123	0.27457	0.0756529	7.39571	0.00196722	0	3.13549	0	5.16479	14.4693	1	0	0	0	0	0.9697	1.60944	6.60717	7.80986
616	2019	K70	0	0	0	0	0	0	2.9203	4.22	0.141232	0.164458	1	22.5252	0.280012	0.00654719	5.11245	0.00163778	0	3.17805	0	5.18739	14.9311	1	0	0	0	0	0.9911	2.48491	6.40714	7.64583
616	2020	K70	0	0	0	0	0	0	4.57	0	0	0	0	22.4844	0.0840796	0.078113	1.12552	0.00165673	0	3.21888	0	5.2933	14.559	1	0	0	0	0	1	2.3979	8.17877	9.4873
620	2013	K70	0	0	0	0	0	0	2.43815	0	0	0	0	23.6282	0.806703	0.152702	1.98831	0.024694	0	2.89037	0	7.75791	16.1544	1	0	0	0	0	0.8937	1.60944	6.85452	8.52502
620	2014	K70	0	0	0	0	0	0	3.3726	0	0	0	0	23.9299	0.848133	0.110782	1.54437	0.0166964	0	2.94444	0	7.86019	16.1174	1	0	0	0	0	0.8708	2.19722	7.11902	8.83694
620	2015	K70	0	0	0	0	0	0	2.89575	3.36	0.0445623	0.0466408	1	24.2495	0.800459	0.0546671	1.69749	0.0417159	0	2.99573	0	8.47408	16.2497	1	0	0	0	0	0.7933	2.19722	6.88854	8.69595
620	2016	K70	0	0	0	0	0	0	3.6912	2.03001	0.0282024	0.0290208	1	24.5204	0.843706	0.0693183	1.78313	0.0855765	0	3.04452	0	8.55043	16.2805	1	0	0	0	0	0.7872	1.94591	7.1557	8.88222
620	2017	K70	0	0	0	0	0	0	3.3014	2.03	0.028214	0.0290332	1	24.6609	0.840289	0.113828	1.51633	0.0798487	0	3.09104	0	8.79225	16.5223	1	0	0	0	0	0.8067	1.94591	7.0179	8.8254
620	2018	K70	0	0	0	0	0	0	3.4839	3.72	0.045943	0.0481554	1	24.7049	0.813805	0.13753	1.2022	0.131493	0	3.13549	0	8.97954	16.4416	1	0	0	0	0	0.845	1.94591	7.46352	9.28007
620	2019	K70	0	0	0	0	0	0	4.3301	3.72	0.0471962	0.049534	1	24.6947	0.816847	0.0896854	1.19534	0.22774	0	3.17805	0	9.03575	16.3179	1	0	0	0	0	0.8453	2.19722	7.18495	8.96279
620	2020	K70	0	0	0	0	0	0	3.09	3.08	0.0399119	0.0415711	1	24.6431	0.834508	-0.135888	0.940696	0.231738	0	3.21888	0	8.91852	16.1086	1	0	0	0	0	0.8787	1.94591	6.72077	8.45932
620	2021	K70	0	0	0	0	0	0	4.5885	0	0	0	0	24.4872	0.894361	-0.602056	0.799438	0.261355	0	3.2581	0	8.80387	16.0179	1	0	0	0	0	0.9011	2.19722	6.97553	8.67589
620	2022	K70	0	0	0	0	0	0	5.258	0	0	0	0	24.3949	0.901682	-0.683902	0.64161	0.274373	0	3.29584	0	8.73182	15.8277	1	0	0	0	0	0.9591	1.94591	6.52485	8.20355
622	2013	C35	0	0	0	0	0	0	2.093	8.3	0.158005	0.187655	1	19.8793	0.38989	0.0428763	1.98992	0.0997788	1	2.89037	0	5.16479	13.4635	0	1	0	1	0	0.9991	1.60944	5.85442	6.83313
622	2014	C35	0	0	0	0	0	0	3.4209	8.3	0.166266	0.199423	1	19.7396	0.405503	-0.165284	2.57996	0.0997153	0	2.94444	0	5.27811	14.6773	0	1	0	1	0	1	1.09861	4.61855	5.65413
622	2015	C35	0	0	0	0	0	0	3.06825	8.58	0.175964	0.213539	1	19.7446	0.444994	-0.267023	2.20831	0.131842	0	2.99573	0	5.27811	14.8029	0	1	0	1	0	0.9993	1.60944	4.45295	5.47979
622	2018	C35	0	0	0	0	0	0	3.2382	7.58	0.159445	0.18969	1	19.9967	0.402865	0.0452098	3.06669	0.049335	0	3.13549	0	5.04343	14.8092	0	1	0	1	0	0.9997	1.94591	6.16608	7.18634
623	2013	C27	0	0	0	0	0	0	2.7131	1.54	0.0444829	0.0465537	1	23.217	0.11983	0.104091	3.72014	0.106918	0	2.89037	0	8.36311	15.7155	0	1	0	1	1	0.9946	1.94591	6.09291	7.86961
623	2014	C27	0	0	0	0	0	0	2.9295	1.12	0.0353758	0.0366732	1	23.3457	0.0806487	0.121622	3.94877	0.117622	0	2.94444	0	8.42574	15.9991	0	1	0	1	1	0.9951	2.70805	6.15811	7.93313
623	2015	C27	0	0	0	0	0	0	2.3205	3.94	0.117088	0.132615	1	23.7107	0.113463	0.172064	1.68339	0.090595	0	2.99573	0	8.34022	16.4867	0	1	0	1	1	0.9999	2.48491	6.22159	7.95376
623	2016	C27	0	0	0	0	0	0	3.5144	1.5	0.032265	0.0333407	1	23.7359	0.072096	0.0908365	2.99257	0.104628	0	3.04452	0	8.27436	16.1573	0	1	0	1	1	0.9762	2.99573	6.38144	8.0708
623	2017	C27	0	0	0	0	0	0	3.53175	6.34	0.134237	0.15505	1	23.8077	0.0610962	0.0936369	3.17763	0.0955541	0	3.09104	0	8.11701	16.1655	0	1	0	1	1	0.9813	3.13549	6.54381	8.17746
623	2018	C27	0	0	0	0	0	0	4.4334	5.01	0.11062	0.124379	1	23.9284	0.138458	0.044262	4.89868	0.0838686	0	3.13549	0	8.24355	15.8794	0	1	0	1	1	0.982	2.89037	6.59568	8.27688
623	2019	C27	0	0	0	0	0	0	3.86175	5.75	0.126624	0.144982	1	23.9737	0.130081	0.063787	6.18948	0.0829297	0	3.17805	0	8.2933	16.0166	0	1	0	1	1	0.9879	2.89037	6.49236	8.18808
623	2020	C27	0	0	0	0	0	0	3.772	0.519997	0.012652	0.0128141	1	24.0321	0.139806	0.0735813	4.46755	0.0768335	0	3.21888	0	8.40335	15.8198	0	1	0	1	1	0.9743	2.19722	6.12721	7.86532
623	2021	C27	0	0	0	0	0	0	4.9224	0.850002	0.0223215	0.0228311	1	24.0929	0.138597	0.0729228	4.34553	0.0704366	0	3.2581	0	8.43663	15.7812	0	1	0	1	1	0.9697	2.3979	6.13893	7.89215
623	2022	C27	0	0	0	0	0	0	4.3252	0.52	0.0132653	0.0134437	1	24.1628	0.155022	0.0701007	2.70022	0.0676074	0	3.29584	0	8.59397	15.8087	0	1	0	1	1	0.9604	2.89037	6.278	8.08583
626	2013	F51	0	0	0	0	0	0	2.9302	23.95	0.363595	0.571326	1	22.4428	0.832431	0.147614	1.20231	0.0137246	0	2.89037	0	6.33683	13.1913	1	0	0	0	0	0.9844	1.09861	10.7032	12.0472
626	2014	F51	0	0	0	0	0	0	2.9064	23.95	0.365481	0.575998	1	22.8053	0.819093	0.338194	1.22921	0.00863489	0	2.94444	0	6.38688	13.2357	1	0	0	0	0	0.9617	1.09861	10.7072	12.0807
626	2015	F51	0	0	0	0	0	0	2.73	22.27	0.343196	0.522525	1	22.8771	0.767017	0.344235	1.33891	0.00783501	0	2.99573	0	6.58341	13.3148	1	0	0	0	0	0.9613	1.09861	10.8116	12.26
626	2016	F51	0	0	0	0	0	0	3.6456	14.56	0.211444	0.26814	1	23.2356	0.740831	0.21262	1.38369	0.00540902	0	3.04452	0	6.75693	15.1257	1	0	0	0	0	0.9444	1.60944	11.0447	12.5581
626	2017	F51	0	0	0	0	0	0	3.1977	14.56	0.211444	0.26814	1	22.921	0.704506	-0.127081	1.50564	0.00611914	1	3.09104	0	6.65929	14.9147	1	0	0	0	0	1	1.60944	11.4183	12.9169
626	2018	F51	0	0	0	0	0	0	3.4011	15.85	0.23478	0.306814	1	22.6629	0.612464	0.03481	1.82788	0.00636995	1	3.13549	0	6.32794	15.064	1	0	0	0	0	0.9909	1.60944	11.1846	12.5856
626	2019	F51	0	0	0	0	0	0	2.8614	16.06	0.239273	0.314532	1	22.648	0.582253	0.0707045	1.86158	0.0181889	1	3.17805	0	6.46614	15.7986	1	0	0	0	0	0.9952	1.94591	10.9594	12.2973
626	2020	F51	0	0	0	0	0	0	3.996	16.06	0.239273	0.314532	1	22.6125	0.573951	0.0191011	1.66442	0.0170288	1	3.21888	0	6.43455	16.0775	1	0	0	0	0	0.9908	1.94591	10.8549	12.1924
626	2021	F51	0	0	0	0	0	0	4.14015	16.13	0.251129	0.335343	1	22.7552	0.593719	0.0959317	1.61755	0.0338307	1	3.2581	0	6.69827	15.6036	1	0	0	0	0	1	2.19722	10.9041	12.247
626	2022	F51	0	0	0	0	0	0	4.3703	16.13	0.251285	0.335622	1	22.7765	0.579445	0.0541773	1.52871	0.0523696	1	3.29584	0	6.94601	16.1598	1	0	0	0	0	1	1.94591	10.7096	12.093
627	2013	C26	0	0	0	0	0	0	1.9968	0	0	0	0	21.492	0.334133	-0.0675609	0.622345	0.278842	1	2.89037	0	7.32515	14.5233	0	1	0	1	1	0.9879	2.19722	6.02032	7.50022
627	2014	C26	0	0	0	0	0	0	2.5305	0	0	0	0	21.4692	0.293458	0.0574961	0.682191	0.214643	1	2.94444	0	7.31322	14.4102	0	1	0	1	1	0.9897	2.3979	5.89442	7.40125
627	2015	C26	0	0	0	0	0	0	3.459	0	0	0	0	21.6026	0.259628	0.153073	0.794196	0.134177	0	2.99573	0	7.26403	14.2723	0	1	0	1	1	0.9902	2.89037	5.57912	7.10494
631	2013	K70	0	0	0	0	0	0	2.1671	0	0	0	0	23.2792	0.766583	0.209563	1.4288	0.00230895	0	2.89037	0	6.42811	14.9586	0	1	0	0	0	0.8929	1.09861	8.16226	9.71238
631	2014	K70	0	0	0	0	0	0	3.3768	0	0	0	0	23.2045	0.704834	0.178861	1.68837	0.0021036	0	2.94444	0	6.632	13.981	0	1	0	0	0	0.8791	1.09861	8.64141	10.2773
631	2015	K70	0	0	0	0	0	0	3.198	3.89	0.0493404	0.0519013	1	23.1991	0.68359	0.0896612	1.55534	0.00225045	0	2.99573	0	6.72143	13.8896	0	1	0	0	0	0.8761	1.09861	8.30187	10.0003
631	2016	K70	0	0	0	0	0	0	3.9272	3.17	0.0395903	0.0412223	1	23.535	0.662786	0.0770554	1.82612	0.00206521	0	3.04452	0	6.64898	13.8792	0	1	0	0	0	0.8797	1.09861	8.37654	10.0452
631	2017	K70	0	0	0	0	0	0	2.62565	2.57	0.0327097	0.0338158	1	23.34	0.553553	0.129255	2.45431	0.00408166	0	3.09104	0	6.63857	13.8951	0	1	0	0	0	0.9782	1.60944	8.70466	10.1941
631	2018	K70	0	0	0	0	0	0	3.1383	2.28	0.0290594	0.0299291	1	23.2594	0.487119	0.1755	3.27149	0.00469554	0	3.13549	0	6.63332	14.5386	0	1	0	0	0	0.9549	1.60944	7.79619	9.27718
631	2019	K70	0	0	0	0	0	0	4.3548	1.73	0.0217857	0.0222709	1	22.8456	0.215948	0.0991342	4.94423	0.00683818	0	3.17805	0	6.52942	14.9899	0	1	0	0	0	0.969	1.60944	7.35338	8.80043
631	2020	K70	0	0	0	0	0	0	4.116	2.02	0.0243433	0.0249506	1	22.7312	0.14803	0.0392155	7.87494	0.00422293	0	3.21888	0	6.42162	15.0633	0	1	0	0	0	0.9809	1.60944	6.46867	7.94182
631	2021	K70	0	0	0	0	0	0	4.36485	1.60001	0.0217747	0.0222594	1	22.9305	0.306703	0.0160642	3.14812	0.0329634	0	3.2581	0	6.27476	14.0925	0	1	0	0	0	0.9602	1.94591	5.37525	6.5464
631	2022	K70	0	0	0	0	0	0	3.8225	1.6	0.0231013	0.0236476	1	22.9415	0.32467	0.0272982	2.85849	0.0317313	0	3.29584	0	6.29342	14.1288	1	0	0	0	0	0.9811	1.94591	5.49301	6.67398
633	2013	C38	0	0	0	0	0	0	3.23375	0	0	0	0	19.585	0.231722	0.0243769	15.7975	0.346489	0	2.89037	0	5.5835	14.4056	1	0	0	1	1	0.9999	1.09861	5.16248	6.19866
633	2014	C38	0	0	0	0	0	0	2.5249	0	0	0	0	19.63	0.232329	-0.136078	12.4775	0.452429	0	2.94444	0	5.55296	14.2903	1	0	0	1	1	0.9999	1.94591	4.75298	5.76354
633	2015	C38	0	0	0	0	0	0	2.3475	0	0	0	0	19.7446	0.269247	-0.235539	9.83127	0.502085	0	2.99573	0	5.48894	13.9448	1	0	0	1	1	0.9999	1.60944	4.12437	5.11761
633	2017	C38	0	0	0	0	0	0	3.86155	0	0	0	0	20.7126	0.837472	-0.144224	3.67147	0.102319	1	3.09104	0	5.51343	14.3757	0	0	1	1	1	0.9976	1.60944	4.68252	5.69422
633	2018	C38	0	0	0	0	0	0	3.7017	0	0	0	0	20.7684	0.845045	0.00806635	0.355129	0.0955828	1	3.13549	0	5.50533	14.3855	0	0	1	1	1	1	2.48491	5.04182	6.05191
633	2019	C38	0	0	0	0	0	0	4.35955	0	0	0	0	20.8326	0.84009	-0.0672782	0.695793	0.0856064	1	3.17805	0	5.52545	14.7306	0	0	1	1	1	0.9877	1.94591	4.93208	5.9546
633	2020	C32	0	0	0	0	0	0	3.058	0	0	0	0	20.0116	0.299658	0.0417585	4.34628	0.383054	1	3.21888	0	5.34233	14.8006	0	0	1	1	0	0.9997	2.19722	5.30569	6.26746
633	2021	C32	0	0	0	0	0	0	3.64245	0	0	0	0	19.9757	0.295021	0.0200763	3.89958	0.36146	1	3.2581	0	5.32301	14.0925	0	0	1	1	0	0.9999	1.94591	5.54772	6.50741
633	2022	C32	0	0	0	0	0	0	5.4527	0	0	0	0	19.807	0.32301	0.03446	3.04842	0.324349	0	3.29584	0	5.32301	14.1288	0	0	1	1	0	0.9999	1.94591	5.88584	6.84938
637	2013	C25	0	0	0	0	0	0	3.16745	19.83	0.377786	0.607165	1	20.7623	0.169992	0.085125	3.26064	0.308225	0	2.89037	0	6.48464	15.273	1	0	0	1	1	0.998	1.94591	7.74241	8.98313
637	2014	C25	0	0	0	0	0	0	2.3737	15.74	0.308688	0.446525	1	20.9158	0.261497	0.127911	2.33326	0.342425	1	2.94444	0	6.46459	15.1968	1	0	0	1	1	0.9961	1.09861	7.91856	9.12344
637	2015	C25	0	0	0	0	0	0	2.6805	15.49	0.322776	0.476615	1	20.9637	0.256789	0.146985	2.55584	0.293945	1	2.99573	0	6.47235	15.2625	1	0	0	1	1	0.9953	1.60944	7.66439	8.88365
637	2016	C25	0	0	0	0	0	0	2.584	15.95	0.324385	0.480132	1	20.97	0.26409	0.0779891	2.62879	0.296687	0	3.04452	0	6.43935	14.9972	1	0	0	1	1	0.9951	1.94591	7.64186	8.8473
637	2017	C25	0	0	0	0	0	0	3.76805	15.48	0.323849	0.47896	1	20.9131	0.181275	0.12196	4.02943	0.322521	0	3.09104	0	6.43615	14.9836	1	0	0	1	1	0.9976	1.94591	8.03668	9.23802
637	2018	C25	0	0	0	0	0	0	4.149	15	0.316256	0.462535	1	20.9382	0.236019	0.0415948	3.13846	0.301384	0	3.13549	0	6.43294	15.203	1	0	0	1	1	0.9964	3.13549	8.02575	9.23062
637	2019	C25	0	0	0	0	0	0	3.71165	15	0.306185	0.441306	1	21.1309	0.312399	0.114238	2.32881	0.241594	0	3.17805	0	6.49979	16.5784	1	0	0	1	1	0.9948	2.89037	7.99402	9.22653
637	2020	C25	0	0	0	0	0	0	3.294	15	0.305188	0.439239	1	21.3762	0.487123	-0.000375276	1.01414	0.17777	0	3.21888	0	6.52796	16.2805	1	0	0	1	1	0.986	2.19722	7.91923	9.16885
637	2021	C25	0	0	0	0	0	0	4.3365	14.75	0.309224	0.447648	1	21.7837	0.596505	0.0773056	1.13053	0.306639	0	3.2581	0	6.60394	15.9977	1	0	0	1	1	0.9753	2.70805	8.04441	9.21702
637	2022	C25	0	0	0	0	0	0	4.2878	14.75	0.312434	0.454405	1	21.7857	0.643436	-0.114583	0.618914	0.331235	0	3.29584	0	6.61204	16.5633	1	0	0	1	1	0.9732	2.3979	8.11016	9.27702
639	2013	C13	0	0	0	0	0	0	2.22495	0	0	0	0	21.0854	0.193606	0.165805	2.49085	0.396431	0	2.89037	0	7.4055	14.4885	1	0	0	0	0	0.9959	1.09861	6.91126	8.42669
639	2014	C13	0	0	0	0	0	0	2.5536	3.68	0.0596048	0.0633827	1	21.3436	0.344343	0.0988371	1.81864	0.329823	0	2.94444	0	7.29573	14.22	1	0	0	0	0	0.9925	1.60944	6.68949	8.15643
639	2015	C13	0	0	0	0	0	0	3.378	2.43	0.0397579	0.041404	1	21.2786	0.219564	0.113432	2.49785	0.301521	0	2.99573	0	7.36265	14.0225	1	0	0	0	0	0.994	1.09861	6.86744	8.37599
639	2016	C13	0	0	0	0	0	0	3.2712	0.949997	0.0137065	0.013897	1	22.8439	0.695448	0.0660189	0.941272	0.0816329	0	3.04452	0	7.69485	14.221	1	0	0	0	0	0.9112	1.60944	7.07131	8.67336
639	2017	C13	0	0	0	0	0	0	3.8998	1.21	0.0167381	0.0170231	1	22.7654	0.64059	0.149178	0.803906	0.0935251	0	3.09104	1	7.71869	14.3163	1	0	0	0	0	0.9577	1.60944	7.55923	9.1637
639	2018	C13	0	0	0	0	0	0	4.1148	0	0	0	0	23.0534	0.51104	0.1365	1.39433	0.0669257	0	3.13549	1	7.65302	14.2008	1	0	0	0	0	0.9177	1.60944	7.63838	9.22387
639	2019	C13	0	0	0	0	0	0	3.09985	1	0.0147384	0.0149589	1	22.8201	0.496239	-0.211027	1.45167	0.0812042	1	3.17805	1	7.56216	14.257	1	0	0	0	0	0.935	1.60944	7.66838	9.22491
639	2020	C13	0	0	0	0	0	0	3.451	1	0.014941	0.0151676	1	22.7676	0.444163	0.0809472	1.59749	0.0801407	0	3.21888	1	7.57917	14.4444	1	0	0	0	0	0.9451	2.19722	7.68122	9.25122
639	2021	C13	0	0	0	0	0	0	4.86045	0.980003	0.0147813	0.0150031	1	22.7663	0.422144	0.0513014	1.62129	0.0743345	0	3.2581	0	7.54539	14.3545	1	0	0	0	0	0.9483	2.19722	7.80585	9.37187
639	2022	C13	0	0	0	0	0	0	4.4077	0.869995	0.0125071	0.0126655	1	22.6799	0.446345	-0.17835	1.55005	0.08654	0	3.29584	0	7.52294	14.4077	1	0	0	0	0	0.9543	2.3979	7.75906	9.3096
650	2013	C27	0	0	0	0	0	0	3.17785	3.11	0.0568244	0.060248	1	21.5686	0.167416	0.118328	3.41851	0.13926	0	2.89037	0	8.51639	15.1096	0	1	0	1	1	0.9993	1.60944	6.18413	8.16951
650	2014	C27	0	0	0	0	0	0	2.5375	0	0	0	0	21.6777	0.167517	0.157943	3.42821	0.198506	0	2.94444	0	8.69868	15.1692	0	1	0	1	1	0.9949	1.60944	6.2392	8.2405
650	2015	C27	0	0	0	0	0	0	3.6045	0	0	0	0	21.8727	0.175971	0.182909	3.2645	0.183453	0	2.99573	0	8.76311	15.1314	0	1	0	1	1	0.9985	1.60944	6.30113	8.31333
650	2016	C27	0	0	0	0	0	0	3.3096	0	0	0	0	22.0752	0.170875	0.148412	3.10246	0.17339	0	3.04452	0	8.84607	15.1935	0	1	0	1	1	0.9992	1.60944	6.58142	8.608
650	2017	C27	0	0	0	0	0	0	2.7999	0	0	0	0	22.1506	0.166758	0.132142	3.49089	0.160326	0	3.09104	0	8.88142	15.3114	0	1	0	1	1	0.9935	2.07944	6.63983	8.67972
650	2018	C27	0	0	0	0	0	0	4.1391	0	0	0	0	22.2529	0.151987	0.15813	4.20434	0.135682	0	3.13549	0	8.90409	15.5185	0	1	0	1	1	0.9929	2.56495	6.77654	8.83185
650	2019	C27	0	0	0	0	0	0	3.4086	0	0	0	0	22.3296	0.126889	0.149826	5.3273	0.110715	0	3.17805	0	8.83725	15.6999	0	1	0	1	1	0.9923	2.70805	6.87063	8.91535
650	2020	C27	0	0	0	0	0	0	4.304	3.33	0.0884933	0.0970846	1	22.5646	0.110156	0.132027	5.59868	0.0810154	0	3.21888	0	8.78539	15.76	0	1	0	1	1	0.989	2.89037	6.79969	8.83387
650	2021	C27	0	0	0	0	0	0	3.5259	1.33	0.0310095	0.0320019	1	22.6559	0.142011	0.138657	4.18687	0.0759467	0	3.2581	0	8.86149	15.6709	0	1	0	1	1	0.9844	2.70805	6.94271	9.0019
650	2022	C27	0	0	0	0	0	0	3.487	0.790001	0.02354	0.0241074	1	22.7556	0.158531	0.115244	3.93372	0.107314	0	3.29584	0	8.70979	15.526	0	1	0	1	1	0.9897	2.63906	6.97821	8.93264
656	2013	K70	0	0	0	0	0	0	2.3816	3.81	0.0506851	0.0533912	1	24.8568	0.840893	0.105809	1.535	0.00870162	0	2.89037	0	9.09504	16.9966	0	0	1	0	0	0.8055	1.09861	8.00581	10.147
656	2014	K70	0	0	0	0	0	0	3.3614	3.2	0.0562192	0.0595681	1	25.1308	0.839565	0.0747423	1.64484	0.0138052	0	2.94444	0	9.24889	17.0411	0	0	1	0	0	0.7925	1.09861	7.87587	9.99262
656	2015	K70	0	0	0	0	0	0	2.814	4.62	0.121643	0.138489	1	25.2829	0.83948	0.0865586	1.44407	0.0264613	0	2.99573	0	9.25225	17.1008	0	0	1	0	0	0.8151	1.60944	7.84352	9.87311
656	2016	K70	0	0	0	0	0	0	3.3112	4.38	0.0833651	0.0909469	1	25.4169	0.793754	0.0945516	2.07371	0.0244067	1	3.04452	0	9.39316	17.1311	0	0	1	0	0	0.7491	1.60944	8.27479	10.3503
656	2017	K70	1.09861	0	1.09861	0	0	0	4.2024	3.29	0.0557061	0.0589923	1	25.7818	0.857869	0.101803	1.71054	0.0155164	1	3.09104	0	9.67966	17.2208	0	0	1	0	0	0.7867	1.60944	8.22951	10.42
656	2018	K70	1.09861	0	1.09861	1.38629	0	1.38629	3.5874	0	0	0	0	26.1644	0.836295	0.133721	1.55016	0.0102883	1	3.13549	0	10.0833	17.4169	0	0	1	0	0	0.8026	1.09861	8.21327	10.5551
656	2019	K70	0	0	0	0.693147	0	0.693147	2.89845	0	0	0	0	26.3951	0.837841	0.141396	1.44915	0.0136132	0	3.17805	0	10.035	17.4643	0	0	1	0	0	0.8143	1.94591	8.62345	10.8802
656	2020	K70	0	0	0	0	0	0	3.69	0	0	0	0	26.3978	0.807171	0.154467	1.38408	0.0106995	0	3.21888	0	10.0393	17.494	0	0	1	0	0	0.822	2.19722	8.89192	11.158
656	2021	K70	1.38629	0	1.38629	1.09861	0	1.09861	4.94235	0	0	0	0	26.4523	0.790683	0.0884515	1.3218	0.00865194	0	3.2581	0	10.1107	17.4717	0	0	1	0	0	0.8296	2.56495	9.14795	11.4665
656	2022	K70	0.693147	0.693147	0	0.693147	0	0.693147	3.9149	0	0	0	0	26.4255	0.870178	-0.406366	1.07237	0.00870989	0	3.29584	0	8.79649	16.6891	0	0	1	0	0	0.8676	1.60944	9.09448	10.9532
659	2013	C29	0	0	0	0	0	0	2.44855	0	0	0	0	22.2393	0.753524	-0.47936	1.0877	0.523081	0	2.89037	1	8.45681	15.8133	1	0	0	1	0	0.9531	1.60944	6.29571	8.03967
659	2016	C29	0	0	0	0	0	0	2.536	0	0	0	0	21.6855	0.820605	-0.398583	0.342414	0.573927	1	3.04452	0	7.81803	15.2226	1	0	0	1	0	0.9854	1.60944	6.13647	7.69657
659	2018	C29	0	0	0	0	0	0	4.4001	0	0	0	0	21.6328	0.755776	0.0338774	0.495925	0.521949	0	3.13549	0	7.65112	15.7846	1	0	0	1	0	0.9864	1.60944	6.24181	7.75688
659	2019	C29	0	0	0	0	0	0	4.21325	0	0	0	0	21.5888	0.723472	0.0254194	0.38134	0.523935	0	3.17805	0	7.58883	16.0922	1	0	0	1	0	0.9828	1.60944	6.24045	7.73706
659	2020	C29	0	0	0	0	0	0	4.303	0	0	0	0	21.511	0.780001	-0.316358	0.386925	0.483807	0	3.21888	0	7.5475	15.8712	1	0	0	1	0	0.992	1.60944	6.07647	7.57525
659	2021	C29	0	0	0	0	0	0	3.5469	0	0	0	0	21.564	0.784444	0.0496726	0.404441	0.485877	0	3.2581	0	7.54961	16.0788	1	0	0	1	0	0.9832	1.60944	6.20266	7.6959
659	2022	C29	0	0	0	0	0	0	5.1238	0	0	0	0	21.4806	0.850107	-0.456903	0.366424	0.523539	0	3.29584	0	7.42893	15.4966	1	0	0	1	0	0.9895	1.60944	6.15633	7.60623
667	2013	K70	0	0	0	0	0	0	2.6182	0	0	0	0	23.4367	0.630405	0.00912621	2.03665	0.0265578	0	2.89037	0	7.43011	15.8184	0	0	1	0	0	0.882	1.60944	7.31861	8.88181
667	2014	K70	0	0	0	0	0	0	2.3828	0	0	0	0	23.4907	0.645221	0.0133388	2.23253	0.0242737	1	2.94444	0	7.26822	15.6982	0	0	1	0	0	0.8443	1.60944	6.90377	8.41149
667	2015	K70	0	0	0	0	0	0	3.177	2.99	0.0841306	0.0918587	1	23.5829	0.652122	0.0724964	2.12301	0.0210521	0	2.99573	0	7.0076	15.8981	0	0	1	0	0	0.8322	2.48491	7.8353	9.25287
667	2016	K70	0	0	0	0	0	0	2.4752	2.99	0.0836831	0.0913255	1	23.6245	0.624281	0.102166	2.40692	0.0193828	0	3.04452	0	5.93225	16.435	0	0	1	0	0	0.8319	2.30259	8.46027	9.48792
667	2017	K70	0	0	0	0	0	0	3.46885	2.99	0.0834497	0.0910476	1	23.5708	0.564867	0.0902133	2.13162	0.0179259	0	3.09104	0	6.61607	16.9024	0	0	1	0	0	0.907	2.63906	7.99975	9.29266
667	2018	K70	0	0	0	0	0	0	3.3156	2.99	0.0878379	0.0962964	1	23.863	0.662576	0.0194921	1.5511	0.0522851	0	3.13549	0	8.2247	16.6103	0	0	1	0	0	0.8407	1.60944	6.4243	8.15779
667	2019	K70	0	0	0	0	0	0	3.39815	1.63	0.0673554	0.0722198	1	24.0382	0.736813	-0.0276451	1.41338	0.0818769	0	3.17805	0	8.18619	16.7976	0	0	1	0	0	0.869	2.48491	6.70374	8.35441
667	2020	K70	0	0	0	0	0	0	4.581	1.63	0.0547164	0.0578836	1	24.0666	0.758338	-0.0635193	1.52879	0.0913406	0	3.21888	0	7.59488	16.466	0	0	1	0	0	0.854	2.48491	7.0998	8.51815
667	2021	K70	0	0	0	0	0	0	3.6876	0.450001	0.0204175	0.020843	1	23.9334	0.856167	-0.616656	1.05562	0.110978	0	3.2581	0	7.46508	16.1103	0	0	1	0	0	0.8721	2.19722	6.9836	8.34752
667	2022	K70	0	0	0	0	0	0	4.7058	1.06	0.0491423	0.0516821	1	23.6719	0.901682	-0.683902	0.849858	0.105003	0	3.29584	0	7.11314	15.8961	0	0	1	0	0	0.9618	1.94591	7.60423	8.87382
669	2013	D45	0	0	0	0	0	0	2.46285	4.18	0.058331	0.0619443	1	22.4734	0.598679	0.151982	0.39393	0.507077	0	2.89037	0	7.85593	15.2142	0	1	0	0	0	0.9604	1.60944	6.03424	7.53515
669	2014	D45	0	0	0	0	0	0	3.2662	7.2	0.115071	0.130034	1	22.9846	0.544689	0.109237	0.781806	0.377705	0	2.94444	0	7.92443	15.2419	0	1	0	0	0	0.9156	1.09861	6.44311	7.94532
669	2015	D45	0	0	0	0	0	0	2.44275	4.95	0.0884719	0.0970588	1	22.9421	0.546777	0.0671927	0.431156	0.459075	0	2.99573	0	7.92443	15.5393	0	1	0	0	0	0.9543	1.09861	6.36354	7.84897
669	2016	D45	0	0	0	0	0	0	3.9968	4.95	0.0899836	0.0988813	1	23.2216	0.644084	0.0503822	0.479495	0.444203	0	3.04452	0	8.35773	15.6001	0	1	0	0	0	0.9466	1.09861	6.07273	7.69015
669	2017	D45	0	0	0	0	0	0	2.9427	2.58	0.0481703	0.0506081	1	23.311	0.65478	0.0650895	0.456457	0.499104	0	3.09104	0	8.35773	15.9002	0	1	0	0	0	0.9503	1.94591	6.4568	8.05155
669	2018	D45	0	0	0	0	0	0	3.1581	5.35	0.100715	0.111995	1	23.1488	0.752019	-0.476695	0.355129	0.585282	0	3.13549	0	8.32821	15.6499	0	1	0	0	0	0.974	2.3979	6.63388	8.2181
669	2019	D45	0	0	0	0	0	0	3.10555	4.09	0.0770971	0.0835376	1	22.9462	0.848981	-0.678562	0.547976	0.429963	0	3.17805	0	7.96067	15.4622	0	1	0	0	0	0.9408	1.60944	6.72806	8.23355
670	2013	K70	0	0	0	0	0	0	2.19245	7.42	0.156739	0.185872	1	19.823	0.354378	0.0179591	2.80486	0.00237381	1	2.89037	0	4.18965	14.147	0	1	0	0	0	1	1.09861	6.38725	7.19194
670	2014	C39	0	0	0	0	0	0	3.1528	3.3	0.0736936	0.0795564	1	20.4503	0.290102	0.0121706	3.15253	0.00796997	0	2.94444	0	5.48064	14.6473	0	1	0	1	1	0.9993	1.09861	6.00954	7.31895
670	2015	C39	0	0	0	0	0	0	2.73375	1.99	0.0431203	0.0450634	1	20.353	0.22105	-0.0248848	2.34696	0.0673103	1	2.99573	0	5.20401	14.9041	0	1	0	1	1	0.9997	1.09861	6.45472	7.43896
670	2022	C39	0	0	0	0	0	0	3.7719	14.51	0.441839	0.791598	1	21.4051	0.824145	0.220303	0.923192	0.00191722	0	3.29584	0	4.99043	15.1866	0	1	0	1	1	0.981	1.60944	9.19241	10.3646
671	2013	K70	0	0	0	0	0	0	2.75665	0	0	0	0	24.211	0.868614	0.146371	1.62565	0.00230895	0	2.89037	0	7.10743	16.2768	1	0	0	0	0	0.8523	2.19722	8.70878	10.4434
671	2014	K70	0	0	0	0	0	0	2.5963	0	0	0	0	24.5569	0.846881	0.225344	1.45825	0.0021036	0	2.94444	0	7.23418	16.6925	1	0	0	0	0	0.8171	2.3979	9.31587	11.1237
671	2015	K70	0	0	0	0	0	0	3.61875	2.03	0.0273327	0.0281008	1	24.9742	0.804169	0.166442	1.69046	0.00300877	0	2.99573	0	7.20638	17.1008	1	0	0	0	0	0.7888	2.19722	9.40518	10.9567
671	2016	K70	0	0	0	0	0	0	2.8384	2.00999	0.0292874	0.030171	1	25.5143	0.842861	0.0876353	2.1967	0.00568353	0	3.04452	0	7.53155	17.0112	1	0	0	0	0	0.7356	2.56495	8.90693	10.4484
671	2017	K70	0	0	0	0	0	0	2.8152	3.02	0.0430138	0.0449471	1	26.0857	0.856649	0.0900455	1.69444	0.0165444	1	3.09104	0	8.54403	16.809	1	0	0	0	0	0.7865	2.56495	8.65717	10.3899
671	2018	K70	0	0	0	0	0	0	2.9079	1.23	0.0176143	0.0179301	1	26.2497	0.844228	0.109117	1.50075	0.0126655	1	3.13549	0	9.12707	17.0667	1	0	0	0	0	0.8084	2.56495	8.92194	10.875
671	2019	K70	0	0	0	0	0	0	4.3054	1.22	0.0176097	0.0179254	1	26.3951	0.834503	0.0940156	1.54165	0.0134919	1	3.17805	0	9.1774	17.106	1	0	0	0	0	0.8036	2.19722	8.93685	10.8844
671	2020	K70	0	0	0	0	0	0	4.707	1.2	0.0182011	0.0185385	1	26.3978	0.8318	0.0997012	1.3827	0.0121164	1	3.21888	0	9.96735	17.1198	1	0	0	0	0	0.8222	1.94591	8.85284	11.0875
671	2021	K70	0	0	0	0	0	0	4.83315	1.2	0.0198544	0.0202565	1	26.4523	0.882462	-0.147835	1.13136	0.0113195	1	3.2581	0	9.19502	17.125	1	0	0	0	0	0.8534	2.77259	8.57101	10.5276
671	2022	K70	0	0	0	0	0	0	3.927	0	0	0	0	26.426	0.901682	-0.376449	0.989435	0.0146409	0	3.29584	0	8.11373	16.5777	1	0	0	0	0	0.8843	2.48491	9.0083	10.559
672	2013	C30	0	0	0	0	0	0	2.3933	34.54	0.410214	0.69553	1	21.9205	0.555556	0.332703	0.632615	0.582337	1	2.89037	0	7.38337	14.7318	0	0	1	0	0	0.993	2.63906	6.75003	8.12304
672	2014	C30	0	0	0	0	0	0	2.8595	34.54	0.419022	0.721236	1	22.0714	0.538752	0.22752	0.606891	0.520517	1	2.94444	0	7.46279	14.8487	0	0	1	0	0	0.9659	3.52636	6.7784	8.17632
672	2015	C30	0	0	0	0	0	0	3.11775	34.9	0.428536	0.749893	1	22.2661	0.601407	0.0330019	0.49691	0.529508	1	2.99573	0	7.56164	15.1047	0	0	1	0	0	0.9535	3.3673	6.39251	7.8034
672	2016	C30	0	0	0	0	0	0	3.0944	29.01	0.41729	0.716119	1	22.4834	0.724193	0.0801908	0.585094	0.403617	1	3.04452	0	7.56112	15.1558	0	0	1	0	0	0.9391	3.3322	6.76687	8.18355
672	2017	C30	0	0	0	0	0	0	2.66305	10.32	0.15855	0.188424	1	22.513	0.607327	0.388334	0.762301	0.392387	1	3.09104	0	7.53209	15.3017	0	0	1	0	0	0.9414	3.29584	7.23355	8.63941
672	2018	C30	0	0	0	0	0	0	3.0069	10.32	0.158647	0.188562	1	22.6695	0.490646	0.354062	1.0929	0.316734	1	3.13549	0	7.5974	15.5962	0	0	1	0	0	0.9449	3.43399	7.35803	8.79422
672	2019	C30	0	0	0	0	0	0	4.14105	11.23	0.167687	0.201471	1	23.0157	0.41616	0.351396	1.31793	0.267874	1	3.17805	0	7.78072	15.6243	0	0	1	0	0	0.937	3.52636	7.57331	9.05715
672	2020	C30	0	0	0	0	0	0	4.045	10.87	0.168606	0.202799	1	23.1484	0.366158	0.31623	1.48804	0.257179	1	3.21888	0	7.79688	16.0347	0	0	1	0	0	0.9356	3.2581	7.40736	8.88702
672	2021	C30	0	0	0	0	0	0	3.4356	12.39	0.192511	0.238407	1	23.4396	0.402857	0.278297	1.36647	0.240144	1	3.2581	0	7.97522	15.8902	0	0	1	0	0	0.9075	3.4012	7.53925	9.05988
672	2022	C30	0	0	0	0	0	0	4.3527	11.54	0.185531	0.227793	1	23.5105	0.433459	0.105235	1.15361	0.264376	1	3.29584	0	8.03074	15.869	0	0	1	0	0	0.8929	3.3322	7.3299	8.85254
676	2014	C38	0	0	0	0.693147	0	0.693147	2.1147	0	0	0	0	20.2595	0.761481	-0.429949	0.802114	0.244123	0	2.94444	0	6.91175	14.2242	0	1	0	1	1	0.9937	1.60944	5.50831	6.98677
676	2015	C38	0	0	0	0	0	0	2.88	0	0	0	0	19.7446	0.534206	-0.0285551	1.2808	0.31091	1	2.99573	0	6.91175	14.1797	0	1	0	1	1	0.9977	1.60944	5.42924	6.95805
676	2016	C38	0	0	0	0	0	0	3.4848	0	0	0	0	22.5937	0.289852	0.133012	2.88219	0.00206521	0	3.04452	0	6.45205	14.8969	0	1	0	1	1	0.9929	1.60944	8.07175	9.68778
676	2017	I64	0	0	0	0	0	0	2.63585	0	0	0	0	22.6731	0.280641	0.109359	2.55175	0.00229178	0	3.09104	0	6.45834	15.1021	0	1	0	1	1	0.9684	1.60944	9.07223	10.6977
676	2018	I64	0	0	0	0	0	0	4.1427	0	0	0	0	22.7888	0.256617	0.130751	2.16807	0.00196722	0	3.13549	0	6.57786	15.5277	0	1	0	1	1	0.9736	1.60944	9.18144	10.8399
676	2019	I64	0	0	0	0	0	0	4.3149	0	0	0	0	22.9488	0.28118	0.0969787	1.96369	0.00163778	0	3.17805	0	6.77194	15.5705	0	1	0	1	1	0.9826	1.60944	9.44324	11.1763
676	2020	I64	0	0	0	0	0	0	3.54	0	0	0	0	22.5183	0.388394	-0.569574	1.92802	0.00165673	0	3.21888	0	6.79682	15.2826	1	0	0	1	1	0.9705	1.60944	9.47268	11.248
676	2021	I64	0	0	0	0	0	0	4.09815	0	0	0	0	22.3493	0.25002	0.0340382	2.47928	0.00202232	0	3.2581	0	6.35437	14.7108	1	0	0	1	1	0.9799	1.60944	9.09422	10.7353
676	2022	I64	0	0	0	0	0	0	4.6805	0.950001	0.0254555	0.0261205	1	22.1801	0.175884	-0.10584	3.74006	0.0018152	0	3.29584	0	6.24222	14.8605	1	0	0	1	1	0.9873	1.60944	8.43644	10.0662
679	2013	F52	0	0	0	0	0	0	2.0527	0	0	0	0	22.971	0.779629	0.115802	1.33299	0.0639177	0	2.83321	0	7.14441	14.9041	1	0	0	0	0	0.9182	1.09861	7.42759	8.84048
679	2014	F52	0	0	0	0	0	0	3.3859	0	0	0	0	22.9095	0.765699	0.0531334	1.36519	0.0937142	0	2.89037	0	7.11964	15.0489	1	0	0	0	0	0.919	1.09861	7.37211	8.74054
679	2015	F52	0	0	0	0	0	0	3.21675	0	0	0	0	22.8548	0.78223	-0.114115	1.26886	0.13703	0	2.94444	0	7.01571	14.9733	1	0	0	0	0	0.9255	1.09861	7.11058	8.40505
679	2016	F52	0	0	0	0	0	0	3.6432	0	0	0	0	22.6608	0.773267	0.0173073	1.16466	0.0430419	0	2.99573	0	6.94505	15.3941	1	0	0	0	0	0.9353	1.60944	7.01523	8.43263
679	2017	F52	0	0	0	0	0	0	4.0562	0	0	0	0	22.5222	0.75439	0.00130666	1.43907	0.0449655	0	3.04452	0	6.28786	15.0928	1	0	0	0	0	0.9395	1.60944	7.30008	8.48679
679	2018	F52	0	0	0	0	0	0	3.249	0	0	0	0	22.4438	0.815167	-0.343166	1.13851	0.0456364	0	3.09104	0	6.2653	15.3135	1	0	0	0	0	0.9519	1.60944	6.7946	7.98004
679	2019	F52	0	0	0	0	0	0	3.04855	0	0	0	0	22.2289	0.850198	-0.4044	1.02026	0.0532051	0	3.13549	0	6.25383	15.0174	1	0	0	0	0	0.9638	1.94591	6.47323	7.66124
679	2021	F52	0	0	0	0	0	0	4.5801	0	0	0	0	20.762	0.634086	-0.55939	0.456791	0.201762	0	3.21888	0	6.11147	15.2049	1	0	0	0	0	0.9975	1.60944	5.08346	6.23402
679	2022	F52	0	0	0	0	0	0	5.1535	0	0	0	0	20.6918	0.669176	-0.170624	0.380134	0.202115	0	3.2581	0	6.03548	14.5601	1	0	0	0	0	0.9974	1.60944	4.9665	6.09674
681	2013	I65	0	0	0	0	0	0	3.1187	6.81	0.182476	0.223205	1	19.585	0.188982	0.0805788	6.45374	0.0130711	1	2.83321	0	4.82028	14.5516	1	0	0	1	1	1	1.60944	5.9354	7.07673
681	2014	C18	0	0	0	0	0	0	3.4832	0	0	0	0	21.1444	0.0926271	0.184335	3.3969	0.00509903	0	2.89037	0	6.18209	14.8468	1	0	0	0	0	0.9985	1.09861	6.4369	7.97604
681	2015	R87	0	0	0	0	0	0	2.48625	1.84	0.0274082	0.0281806	1	21.7422	0.237634	0.0978986	3.21749	0.00291497	0	2.94444	0	6.67203	14.7231	1	0	0	0	0	1	1.09861	6.52511	8.23972
681	2016	R87	0	0	0	0	0	0	3.2072	1.84	0.0274709	0.0282469	1	21.9827	0.337898	0.103742	1.72958	0.00206521	0	2.99573	0	6.53524	14.7025	1	0	0	0	0	0.9849	1.60944	6.94563	8.64191
681	2017	R87	0	0	0	0	0	0	2.6469	1.84	0.0293461	0.0302333	1	22.1341	0.364926	0.126637	1.09757	0.00229178	0	3.04452	0	6.4151	14.9347	1	0	0	0	0	0.9758	1.60944	7.10788	8.76195
681	2018	R87	0	0	0	0	0	0	4.4667	3.29	0.0548882	0.0580759	1	22.1655	0.312123	0.121617	1.18129	0.00196722	0	3.09104	0	6.38182	14.9523	1	0	0	0	0	0.984	1.60944	7.38347	9.06644
681	2019	R87	0	0	0	0	0	0	3.19865	5.07	0.0891037	0.0978198	1	22.1384	0.253447	0.0726873	1.06193	0.00163778	0	3.13549	0	6.25575	15.3485	1	0	0	0	0	0.9823	2.56495	7.17162	8.8339
681	2020	R87	0	0	0	0	0	0	4.072	4.63	0.0876562	0.096078	1	22.1192	0.215325	0.0455896	1.06579	0.00165673	0	3.17805	0	6.18002	15.2063	1	0	0	0	0	0.9852	1.60944	6.96975	8.60297
681	2021	R87	0	0	0	0	0	0	4.82055	2.52	0.0500994	0.0527417	1	22.0981	0.174475	0.0480953	1.30011	0.00202232	0	3.21888	0	6.3613	15.4037	1	0	0	0	0	0.9883	2.19722	7.03388	8.73888
681	2022	R87	0	0	0	0	0	0	3.8775	2.64	0.0598912	0.0637066	1	22.0831	0.133572	0.0300337	1.65944	0.0018152	0	3.2581	0	6.18621	15.2826	1	0	0	0	0	0.9912	2.19722	7.126	8.73573
683	2013	C26	0	0	0	0	0	0	2.47585	0	0	0	0	23.1876	0.643807	0.00968762	0.441042	0.326187	0	2.83321	0	7.59689	14.6732	0	0	1	1	1	0.9527	3.13549	6.81516	8.19089
683	2014	C26	0	0	0	0	0	0	3.4006	0.350002	0.00723743	0.0072902	1	23.6952	0.562241	0.0434493	0.533549	0.519603	0	2.89037	0	8.50431	14.7375	0	0	1	1	1	0.9382	3.29584	6.95932	8.56117
683	2015	C26	0	0	0	0	0	0	3.594	0	0	0	0	23.6876	0.57365	0.0124578	0.475772	0.510692	0	2.94444	0	8.468	14.8092	0	0	1	1	1	0.9472	2.3979	6.99738	8.58864
683	2016	C26	0	0	0	0	0	0	2.412	0	0	0	0	23.8249	0.56106	-0.0703122	0.538128	0.437838	0	2.99573	0	8.43098	14.6466	0	0	1	1	1	0.9378	2.83321	7.23985	8.81934
683	2017	C26	0	0	0	0	0	0	3.72045	0	0	0	0	23.8161	0.522167	0.0925982	0.593196	0.420423	0	3.04452	0	8.42617	14.9005	0	0	1	1	1	0.9305	2.19722	7.3713	8.95447
683	2018	C26	0	0	0	0	0	0	3.7341	0	0	0	0	23.8851	0.502393	0.147072	0.622636	0.384335	0	3.09104	0	8.47512	15.2718	0	0	1	1	1	0.9251	1.94591	7.20789	8.81131
683	2019	C26	0	0	0	0	0	0	3.08845	5.1	0.121284	0.138024	1	23.8811	0.483047	0.0730231	0.66708	0.538779	0	3.13549	0	8.49964	15.8001	0	0	1	1	1	0.9183	2.56495	6.98803	8.56372
683	2020	C26	0	0	0	0	0	0	3.407	5.77	0.135256	0.156411	1	23.8698	0.479072	0.0104167	0.488834	0.557366	0	3.17805	0	8.49433	15.8353	0	0	1	1	1	0.9452	2.19722	6.98713	8.55838
683	2021	C26	0	0	0	0	0	0	3.51015	5.93	0.134926	0.155971	1	23.9905	0.348293	0.388919	0.993659	0.383597	0	3.21888	0	8.40447	16.5206	0	0	1	1	1	0.8855	2.19722	7.53148	9.09756
683	2022	C26	0	0	0	0	0	0	5.3449	2.26	0.0515746	0.0543792	1	24.1199	0.440122	0.188659	0.847064	0.328812	0	3.2581	0	8.38046	16.8115	0	0	1	1	1	0.8934	2.3979	7.4468	9.00679
688	2013	B09	0	0	0	0	0	0	2.65395	0.880005	0.0112504	0.0113784	1	20.8574	0.150741	0.332703	3.84306	0.269749	0	2.83321	0	6.58755	14.7209	0	0	1	0	0	1	2.63906	6.12245	7.40513
688	2014	B09	0	0	0	0	0	0	3.0205	0.879997	0.0113183	0.0114479	1	21.2196	0.265747	0.296338	1.25551	0.311934	0	2.89037	0	6.72503	15.2064	0	0	1	0	0	0.9987	2.63906	6.3539	7.63116
688	2015	B09	0	0	0	0	0	0	3.561	0.879997	0.0113871	0.0115183	1	21.3766	0.222466	0.213268	1.5406	0.369262	0	2.94444	0	6.82437	15.1797	0	0	1	0	0	0.9931	2.63906	6.34822	7.62608
688	2016	B09	0	0	0	0	0	0	2.9264	0.879997	0.01143	0.0115622	1	21.3948	0.0946737	0.142518	3.87841	0.331071	0	2.99573	0	6.82763	15.562	0	0	1	0	0	0.9972	2.63906	6.38444	7.67351
688	2018	B09	0	0	0	0	0	0	4.3605	0.880005	0.0113213	0.0114509	1	21.6879	0.10764	0.177896	4.23676	0.361585	0	3.09104	0	6.94601	15.5931	0	0	1	0	0	0.9955	2.19722	6.35518	7.64571
688	2019	B09	0	0	0	0	0	0	3.5891	0.879997	0.0113886	0.0115198	1	21.7036	0.200244	0.0763938	1.29897	0.36105	0	3.13549	0	6.94216	15.1873	0	0	1	0	0	0.9912	2.70805	6.17116	7.45872
688	2020	B09	0	0	0	0	0	0	3.952	0.880005	0.0105923	0.0107057	1	21.9953	0.32235	0.06469	3.36199	0.251408	0	3.17805	0	6.80572	15.355	0	0	1	0	0	0.9998	2.30259	6.13134	7.37655
688	2021	B09	0	0	0	0	0	0	3.9522	0.879997	0.0110303	0.0111533	1	22.4222	0.451402	0.0693431	0.404441	0.183019	0	3.21888	0	7.13807	15.4851	0	0	1	0	0	0.9989	2.19722	6.58681	7.94197
688	2022	B09	0	0	0	0	0	0	3.564	0.889999	0.0110026	0.011125	1	22.7719	0.584008	0.0499339	0.366424	0.121065	0	3.2581	0	7.39817	16.2903	0	0	1	0	0	1	2.48491	6.37465	7.83231
690	2013	D44	0	0	0	0	0	0	2.00265	0	0	0	0	23.0081	0.533225	0.263118	2.03591	0.490666	0	2.83321	0	6.95368	15.1319	1	0	0	0	1	0.9169	3.13549	7.58921	8.70361
690	2014	D44	0	0	0	0	0	0	2.8868	0.810001	0.0230901	0.0236359	1	22.9804	0.475295	0.21282	1.68123	0.461049	0	2.89037	0	6.96979	15.5464	1	0	0	0	1	0.9314	3.21888	7.41198	8.54219
690	2015	D44	0	0	0	0	0	0	3.5505	3.9	0.0896964	0.0985346	1	22.9956	0.478615	0.127941	1.0163	0.416545	0	2.94444	0	7.05272	15.9608	1	0	0	0	1	0.9249	3.21888	7.11478	8.28494
690	2016	D44	0	0	0	0	0	0	2.7936	6.76	0.151163	0.178082	1	23.4798	0.476761	0.10146	6.12886	0.258758	0	2.99573	0	7.33433	16.1781	1	0	0	0	1	0.8819	3.29584	6.96972	8.24237
690	2017	D44	0	0	0	0	0	0	3.2674	4.12	0.109081	0.122437	1	23.5791	0.512	0.012332	3.26264	0.220234	0	3.04452	0	7.27725	16.088	1	0	0	0	1	0.9629	3.46574	6.66611	7.92461
690	2018	D44	0	0	0	0	0	0	3.4272	3.09	0.0740297	0.0799483	1	23.7956	0.589695	0.053302	1.15845	0.336719	0	3.09104	0	7.23706	16.4773	1	0	0	0	1	0.9625	3.58352	6.99209	8.16525
690	2019	D44	0	0	0	0	0	0	3.8171	3.09	0.0736065	0.0794549	1	23.667	0.499557	0.0961973	1.37646	0.520042	0	3.13549	0	7.22257	16.6385	1	0	0	0	1	0.8586	3.49651	7.3277	8.46186
690	2020	D44	0	0	0	0	0	0	3.055	3.09	0.0722469	0.077873	1	23.6835	0.435297	0.178211	1.97024	0.473539	0	3.17805	0	7.17931	16.5574	1	0	0	0	1	0.8738	3.3673	7.60303	8.72981
690	2021	D44	0	0	0	0	0	0	4.66515	0	0	0	0	23.7028	0.43223	0.0746975	1.72837	0.427455	0	3.21888	0	7.1333	15.9346	1	0	0	0	1	0.9084	3.21888	7.91318	9.03222
690	2022	D44	0	0	0	0	0	0	3.9534	0	0	0	0	23.7238	0.438299	0.0163102	1.95905	0.385924	0	3.2581	0	7.13728	15.8862	1	0	0	0	1	0.8832	3.3673	7.9263	9.05573
691	2013	K70	0	0	0	0	0	0	3.16745	0	0	0	0	19.585	0.658523	-0.0477833	1.49781	0.00230895	0	2.83321	0	4.18965	13.1913	1	0	0	0	0	1	1.60944	5.19404	5.99873
691	2014	K70	0	0	0	0	0	0	2.7363	0.58	0.0199793	0.0203866	1	19.6734	0.769477	-0.463842	1.55622	0.0816494	1	2.89037	0	4.67283	13.2357	1	0	0	0	0	0.9981	1.09861	4.02388	4.86791
691	2015	K70	0	0	0	0	0	0	2.697	0	0	0	0	19.7446	0.671943	0.157834	2.54562	0.00353812	0	2.94444	0	4.67283	13.3148	1	0	0	0	0	0.9998	1.09861	6.00562	7.09813
691	2017	K70	0	0	0	0	0	0	4.2262	0	0	0	0	19.9232	0.652226	-0.0969387	1.80711	0.0128563	0	3.04452	0	4.94876	13.7146	0	0	1	0	0	0.9996	1.60944	5.53961	6.65902
691	2019	K70	0	0	0	0	0	0	3.96625	0	0	0	0	20.073	0.633814	-0.114734	1.45182	0.00984104	1	3.13549	0	4.96284	13.8925	0	0	1	0	0	0.9986	1.60944	5.64229	6.70474
691	2020	C26	0	0	0	0	0	0	4.401	0	0	0	0	20.405	0.681288	0.195895	0.497324	0.348293	0	3.17805	0	6.09582	14.0555	0	0	1	1	1	0.9955	1.94591	5.46721	6.59123
691	2021	C26	0	0	0	0	0	0	3.47025	0	0	0	0	20.4121	0.590073	0.161768	0.603207	0.338242	0	3.21888	0	6.10925	14.0925	0	0	1	1	1	0.9931	1.94591	6.13903	7.27041
691	2022	C26	0	0	0	0	0	0	3.366	0.75	0.0224484	0.0229639	1	20.3727	0.552619	0.0539306	0.642106	0.353399	0	3.2581	0	6.1181	14.326	0	0	1	1	1	0.9949	1.94591	6.18383	7.31796
700	2013	C36	0	0	0	0	0	0	2.6611	0	0	0	0	22.0811	0.599532	0.149459	0.885859	0.220826	1	2.83321	0	7.7178	14.0119	1	0	0	1	0	0.9613	1.60944	6.86738	8.45227
700	2014	C36	0	0	0	0	0	0	2.8448	3.42	0.0802252	0.0872227	1	22.0915	0.64609	0.168858	0.666453	0.214772	1	2.89037	0	7.80588	14.4143	1	0	0	1	0	0.9585	1.60944	6.98589	8.60505
700	2015	C36	0	0	0	0	0	0	2.4975	8.14	0.152036	0.179295	1	22.2401	0.470709	0.155893	0.76079	0.310285	1	2.94444	0	8.09499	14.6571	1	0	0	1	0	0.9645	1.60944	6.67638	8.34485
700	2016	C36	0	0	0	0	0	0	3.2008	1.13	0.0276621	0.0284491	1	22.504	0.477059	0.0675067	0.739822	0.240373	1	2.99573	0	7.85322	15.2314	1	0	0	1	0	0.9538	1.60944	6.80717	8.3859
700	2017	C36	0	0	0	0	0	0	2.70045	1.13	0.0304747	0.0314326	1	22.7425	0.64302	0.046429	0.746852	0.250093	1	3.04452	0	8.36707	15.689	1	0	0	1	0	0.9265	2.19722	6.82033	8.55717
700	2018	C36	0	0	0	0	0	0	3.3228	0.619999	0.013546	0.013732	1	22.7244	0.685327	0.00406187	0.730268	0.345595	1	3.09104	0	8.54597	15.6382	1	0	0	1	0	0.9221	1.94591	6.81508	8.58401
700	2019	C36	0	0	0	0	0	0	3.9558	0	0	0	0	22.7832	0.696701	0.043193	0.83514	0.372403	1	3.13549	0	8.35208	16.8964	1	0	0	1	0	0.9181	1.94591	6.98374	8.66675
700	2020	C36	0	0	0	0	0	0	4.532	0	0	0	0	22.8446	0.670059	-0.00248141	0.820003	0.327819	1	3.17805	0	8.66734	16.27	1	0	0	1	0	0.9139	1.94591	6.95136	8.75745
700	2021	C36	0	0	0	0	0	0	4.10865	0	0	0	0	22.8416	0.722761	-0.0776399	0.8364	0.281511	1	3.21888	0	8.64541	16.5674	1	0	0	1	0	0.9167	2.07944	7.18108	8.99622
700	2022	C36	0	0	0	0	0	0	3.4386	0.280003	0.00680444	0.00685105	1	22.9558	0.680045	0.189721	0.901288	0.264248	1	3.2581	0	8.66268	17.0345	1	0	0	1	0	0.9047	2.30259	7.20009	9.01597
703	2013	C28	0	0	0	0	0	0	3.224	0.340004	0.00424051	0.00425857	1	23.8932	0.690292	0.0699316	0.658922	0.335835	0	2.83321	0	8.84029	15.6405	0	0	1	1	0	0.9293	1.94591	8.294	10.0455
703	2014	C28	0	0	0	0	0	0	2.9652	0.909996	0.0124249	0.0125812	1	24.0091	0.737606	-0.0551127	0.650646	0.390942	0	2.89037	0	8.83113	15.6073	0	0	1	1	0	0.9275	2.63906	8.15888	9.87754
703	2015	C28	0	0	0	0	0	0	2.8485	2.64	0.0337942	0.0349761	1	23.9505	0.669643	0.0211361	0.548036	0.381908	1	2.94444	0	8.93327	15.672	0	0	1	1	0	0.9428	2.56495	8.20226	9.96748
703	2016	C28	0	0	0	0	0	0	3.0864	0	0	0	0	24.0387	0.52011	0.0825061	0.830587	0.298499	1	2.99573	0	8.76904	15.8004	0	0	1	1	0	0.9064	2.77259	8.37581	10.0981
703	2017	C28	0	0	0	0	0	0	2.69705	0.93	0.0148373	0.0150607	1	24.2279	0.523542	0.12689	0.654411	0.233583	0	3.04452	0	8.86813	15.8043	0	0	1	1	0	0.9558	2.94444	9.02324	10.7881
703	2018	C28	0	0	0	0	0	0	3.5586	0	0	0	0	24.8113	0.626552	0.117711	0.694389	0.201011	0	3.09104	0	9.52909	16.0367	0	0	1	1	0	0.9481	2.99573	8.90967	10.8697
703	2019	C28	0	0	0	0	0	0	3.7164	0	0	0	0	25.1686	0.659003	0.15666	0.702367	0.454949	0	3.13549	0	9.71456	15.9161	0	0	1	1	0	0.9301	3.3322	8.54617	10.445
703	2020	C28	0	0	0	0	0	0	4.159	0	0	0	0	25.2479	0.671666	0.128534	0.706814	0.450679	1	3.17805	0	9.80665	16.1625	0	0	1	1	0	0.9323	2.99573	8.57188	10.4969
703	2021	C28	0	0	0	0	0	0	3.70335	0	0	0	0	25.3824	0.687916	0.125199	0.736936	0.436934	1	3.21888	0	9.73032	16.3042	0	0	1	1	0	0.9571	3.3322	8.98997	10.8755
703	2022	C28	0	0	0	0	0	0	3.6366	0	0	0	0	25.4415	0.708318	-0.0281836	0.747407	0.423941	1	3.2581	0	9.6574	16.2017	0	0	1	1	0	0.9714	3.55535	9.18408	11.0397
711	2013	K70	0	0	0	0	0	0	3.00755	0	0	0	0	20.8153	0.642154	-0.078376	0.321555	0.0643999	0	2.83321	0	4.18965	14.1842	0	1	0	0	0	0.9974	1.09861	5.30087	5.7624
711	2014	K70	0	0	0	0	0	0	3.1633	0	0	0	0	20.93	0.741107	-0.210022	0.287455	0.0532185	1	2.89037	0	5.26786	13.821	0	1	0	0	0	1	1.09861	4.7506	5.72052
711	2016	K70	0	0	0	0	0	0	2.988	0	0	0	0	22.1307	0.267287	0.011554	2.59121	0.0418737	0	2.99573	0	6.70319	14.9591	0	1	0	0	0	0.9831	1.60944	5.79931	7.18932
711	2017	A05	0	0	0	0	0	0	4.0834	0	0	0	0	22.888	0.500426	0.0818132	1.28679	0.0367694	1	3.04452	0	7.27794	15.3378	0	1	0	0	0	0.9588	1.60944	6.78043	8.31235
711	2018	E48	0	0	0	0	0	0	3.0456	0	0	0	0	23.1207	0.59171	0.0239978	1.23138	0.0338604	0	3.09104	0	7.46623	15.7841	0	1	0	0	0	0.8967	1.60944	6.98436	8.56887
711	2019	E48	0	0	0	0	0	0	4.3263	0	0	0	0	23.218	0.564838	-0.220621	1.19178	0.0335056	0	3.13549	0	7.31588	15.8484	0	1	0	0	0	0.8909	1.60944	6.77032	8.29007
711	2020	E48	0	0	0	0	0	0	4.122	0	0	0	0	23.006	0.726552	-0.636471	0.995366	0.0440944	0	3.17805	0	6.98286	15.4406	0	1	0	0	0	0.9237	1.60944	6.42188	7.81248
711	2021	E48	0	0	0	0	0	0	4.305	0	0	0	0	22.9198	0.870654	-0.750557	0.799563	0.038912	0	3.21888	0	6.38182	15.076	0	1	0	0	0	0.9474	1.94591	6.29475	7.48806
712	2013	D46	0	0	0	0	0	0	2.20155	0.669998	0.010265	0.0103715	1	23.054	0.647584	0.0261269	1.02153	0.0245127	0	2.83321	0	7.2563	15.1976	1	0	0	0	0	0.9916	1.94591	4.19401	5.74435
716	2013	C14	0	0	0	0	0	0	3.0992	1.9	0.0336343	0.0348049	1	21.1011	0.425959	0.0693455	1.23244	0.314286	1	2.83321	0	7.61678	15.0858	0	0	1	0	0	0.9897	1.60944	6.22936	7.8462
716	2014	C14	0	0	0	0	0	0	3.4692	0	0	0	0	21.5685	0.222522	0.0466769	2.68175	0.188561	1	2.89037	0	7.63143	15.5327	0	0	1	0	0	0.9913	1.60944	6.36737	7.99437
716	2015	C14	0	0	0	0	0	0	2.628	1.47	0.0279096	0.0287109	1	21.7617	0.384817	0.0840387	1.52807	0.248275	0	2.94444	0	7.67833	15.191	0	0	1	0	0	0.9856	1.09861	6.49262	8.08529
716	2016	C14	0	0	0	0	0	0	2.6248	1.73	0.0371803	0.0386161	1	21.8597	0.415167	0.0141381	1.16186	0.271274	0	2.99573	0	7.61874	15.0798	0	0	1	0	0	0.9784	1.60944	6.6914	8.24164
716	2017	C14	0	0	0	0	0	0	2.78715	1.74	0.0379996	0.0395006	1	22.342	0.461259	0.0461415	1.28619	0.207992	0	3.04452	0	8.0037	14.7864	0	0	1	0	0	0.9612	1.60944	6.64968	8.31743
716	2018	C14	0	0	0	0	0	0	3.5118	0	0	0	0	22.4096	0.476286	0.00872895	1.06774	0.208625	0	3.09104	0	7.87474	15.9976	0	0	1	0	0	0.9579	1.60944	7.05625	8.66887
716	2019	C14	0	0	0	0	0	0	3.0647	0	0	0	0	22.3908	0.464141	0.00492067	1.19274	0.226068	0	3.13549	0	7.77444	15.8454	0	0	1	0	0	0.9597	1.60944	7.21426	8.78328
716	2020	C14	0	0	0	0	0	0	3.699	0	0	0	0	22.3746	0.468068	0.00034648	1.00099	0.208796	0	3.17805	0	7.68248	15.759	0	0	1	0	0	0.9598	1.94591	7.12222	8.668
716	2021	C14	0	0	0	0	0	0	3.4566	0	0	0	0	22.352	0.477292	-0.0399347	1.12817	0.204084	0	3.21888	0	7.65302	15.7084	0	0	1	0	0	0.9599	2.3979	7.19116	8.73113
716	2022	C14	0	0	0	0	0	0	4.0568	0.330002	0.00753257	0.00758974	1	22.267	0.460487	-0.0557562	0.899465	0.293927	0	3.2581	0	7.46965	16.0115	0	0	1	0	0	0.9642	2.19722	6.93967	8.3815
718	2013	K70	0	0	0	0	0	0	3.1135	0	0	0	0	23.7532	0.79086	0.137934	1.56114	0.0203583	1	2.83321	0	7.1452	15.575	0	1	0	0	0	0.8538	2.56495	8.10745	9.56046
718	2014	K70	0	0	0	0	0	0	2.6194	0.730003	0.0103283	0.0104361	1	23.7855	0.771962	0.165726	1.43471	0.00920826	1	2.89037	0	6.94119	15.5653	0	1	0	0	0	0.8412	2.56495	8.13255	9.59447
718	2015	K70	0	0	0	0	0	0	3.6765	4.14	0.0620783	0.0661871	1	23.9335	0.614116	0.122225	1.77857	0.00666844	1	2.94444	0	6.87005	15.4082	0	1	0	0	0	0.7905	2.63906	8.49901	9.95406
718	2016	K70	0	0	0	0	0	0	3.6752	4.14	0.0619853	0.0660814	1	23.7769	0.611588	0.119227	1.70692	0.0066574	1	2.99573	0	6.94698	15.7681	0	1	0	0	0	0.8169	2.56495	8.60244	10.1031
718	2017	K70	0	0	0	0	0	0	3.03705	4.14	0.0650739	0.0696032	1	23.7041	0.540393	0.1237	1.74066	0.00661765	1	3.04452	0	7.04141	15.8662	0	1	0	0	0	0.8598	2.3979	8.21418	9.75822
718	2018	K70	0	0	0	0	0	0	4.329	2.89	0.0453547	0.0475094	1	23.6618	0.529465	0.1091	1.91006	0.0319252	1	3.09104	0	6.66823	15.7664	0	1	0	0	0	0.8497	2.3979	7.54163	8.78012
718	2019	K70	0	0	0	0	0	0	4.39565	3.55	0.0558615	0.0591667	1	23.6124	0.526626	0.138937	1.95064	0.0505535	1	3.13549	0	6.90174	15.5386	0	1	0	0	0	0.8587	2.30259	7.54749	8.82651
718	2020	K70	0	0	0	0	0	0	3.052	3.26	0.0461038	0.0483321	1	23.4941	0.455319	0.117723	1.98538	0.0549289	1	3.17805	0	6.65544	15.4117	0	1	0	0	0	0.8861	2.30259	7.75945	8.95198
718	2021	K70	0	0	0	0	0	0	3.93855	1.62	0.027305	0.0280714	1	23.4604	0.411897	0.0676604	2.4802	0.054494	1	3.21888	0	6.96885	15.7145	0	1	0	0	0	0.8982	2.56495	7.25757	8.56969
718	2022	K70	0	0	0	0	0	0	3.4529	1.25	0.0184966	0.0188452	1	23.4571	0.364664	0.0384094	2.42113	0.0533258	1	3.2581	0	6.90475	15.5242	0	1	0	0	0	0.9088	2.77259	7.00323	8.29457
723	2013	C25	0	0	0	0	0	0	2.51225	0.82	0.0184063	0.0187514	1	20.6076	0.446698	0.0852683	1.7648	0.203143	1	2.83321	0	6.49375	14.4033	0	1	0	1	1	0.9964	2.48491	6.89734	8.20433
723	2014	C25	0	0	0	0	0	0	2.4598	0.25	0.00552486	0.00555556	1	20.5451	0.401394	0.0201144	2.00565	0.180787	0	2.89037	0	6.44572	14.6353	0	1	0	1	1	0.9998	1.60944	6.71661	8.0257
723	2015	C25	0	0	0	0	0	0	2.87175	0.129997	0.0014164	0.00141841	1	23.422	0.551948	-0.113963	1.01057	0.448618	0	2.94444	0	8.36077	14.7698	0	1	0	1	1	0.8799	2.19722	6.86966	8.46504
723	2016	C25	0	0	0	0	0	0	3.6648	2.72	0.02945	0.0303436	1	23.2567	0.412597	0.10908	0.98069	0.543356	0	2.99573	0	8.54032	14.8065	0	1	0	1	1	0.9733	2.19722	7.00022	8.65866
723	2017	C25	0	0	0	0	0	0	4.00945	0	0	0	0	23.3492	0.391882	0.155059	1.16136	0.464262	0	3.04452	0	8.60995	15.018	0	1	0	1	1	0.9748	2.56495	7.52172	9.21287
723	2018	C25	1.60944	1.09861	1.09861	0	0	0	4.041	0	0	0	0	23.651	0.566621	0.250755	0.77664	0.429289	0	3.09104	0	8.84015	15.0517	0	1	0	1	1	0.9499	2.48491	7.58534	9.33645
723	2019	C25	0	0	0	1.09861	0	1.09861	3.1977	0	0	0	0	23.7008	0.527545	0.124548	0.748239	0.468343	0	3.13549	0	8.44333	15.07	0	1	0	1	1	0.9373	2.83321	7.67738	9.26765
723	2020	C25	0	0	0	0	0	0	4.285	0	0	0	0	23.9546	0.555294	0.0837841	0.621776	0.36395	0	3.17805	0	8.3202	15.0688	0	1	0	1	1	0.9351	2.77259	7.64329	9.18816
723	2021	C25	0	0	0	0	0	0	5.13765	0	0	0	0	24.1044	0.514204	0.2447	0.516766	0.531372	0	3.21888	0	8.39186	15.2571	0	1	0	1	1	0.9483	3.68888	8.01957	9.5326
723	2022	C25	0	0	0	0	0	0	5.4241	0	0	0	0	24.3223	0.547611	0.144628	0.795558	0.422672	0	3.2581	0	8.69768	15.2953	0	1	0	1	1	0.9158	3.55535	8.02059	9.64716
732	2013	K70	0	0	0	0	0	0	2.03775	0.509995	0.00578947	0.00582318	1	24.2983	0.857394	0.188047	2.04006	0.00230895	1	2.83321	0	8.23456	15.4781	1	0	0	0	0	0.8319	2.70805	7.8134	9.86088
732	2014	K70	0	0	0	0	0	0	2.8336	0	0	0	0	24.8568	0.892263	0.120601	1.89496	0.00603234	1	2.89037	0	8.51799	15.5261	1	0	0	0	0	0.791	2.89037	7.69416	9.66373
732	2015	K70	0	0	0	0	0	0	2.93475	0	0	0	0	25.1633	0.798679	0.106304	2.2381	0.00429131	1	2.94444	0	8.694	15.691	1	0	0	0	0	0.7316	2.99573	8.18705	10.225
732	2016	K70	0	0	0	0	0	0	2.6968	1.61	0.0195864	0.0199777	1	25.5384	0.823968	0.0883824	2.48011	0.0153641	1	2.99573	0	8.83142	15.6695	1	0	0	0	0	0.7095	3.21888	8.16178	10.0685
732	2017	K70	0	0	0	0	0	0	3.8335	1.61	0.0200723	0.0204835	1	26.0532	0.878312	0.0996466	2.03161	0.0122373	1	3.04452	0	9.25311	15.8762	1	0	0	0	0	0.7513	2.89037	8.06984	10.0999
732	2018	K70	0	0	0	0	0	0	3.5253	1.61	0.0206596	0.0210954	1	26.2169	0.868842	0.13721	1.59	0.0150283	1	3.09104	0	9.32429	16.2571	1	0	0	0	0	0.7981	2.56495	8.21153	10.2271
732	2019	K70	0	0	0	0	0	0	3.74205	0	0	0	0	26.1363	0.84952	0.0221841	1.20337	0.015904	1	3.13549	0	9.09369	16.473	1	0	0	0	0	0.8442	2.07944	8.05422	9.98767
732	2020	K70	0	0	0	0	0	0	3.102	0	0	0	0	26.1024	0.865759	-0.189762	1.28474	0.01583	1	3.17805	0	8.71539	15.8658	1	0	0	0	0	0.8341	2.63906	6.36406	8.16278
732	2021	K70	0	0	0	0	0	0	3.8997	0.25	0.00387297	0.00388802	1	26.1129	0.894361	-0.232464	1.18623	0.0150926	1	3.21888	0	8.35867	16.3452	1	0	0	0	0	0.8694	2.70805	6.84706	8.51885
735	2013	A03	0	0	0	0	0	0	3.1408	0	0	0	0	22.1822	0.578396	0.0140725	1.55067	0.152607	0	2.83321	0	7.93272	14.9161	1	0	0	0	0	0.9707	2.19722	6.29712	7.9905
735	2014	A03	0	0	0	0	0	0	3.3355	0	0	0	0	22.1702	0.57368	0.0301331	2.30609	0.225575	0	2.89037	0	7.69394	14.9188	1	0	0	0	0	0.9736	3.17805	5.79966	7.36364
735	2015	A03	0	0	0	0	0	0	3.34725	2.35	0.0896604	0.0984911	1	22.2279	0.593408	0.0354362	1.49697	0.310178	0	2.94444	0	7.66716	15.2087	1	0	0	0	0	0.9822	3.09104	5.42446	6.93719
735	2016	A03	0	0	0	0	0	0	3.168	0	0	0	0	22.5453	0.427212	0.0331705	2.03178	0.26536	0	2.99573	0	7.63916	15.1148	1	0	0	0	0	0.9677	3.04452	5.60825	7.09293
735	2017	A03	0	0	0	0	0	0	3.43485	1.8	0.050505	0.0531915	1	22.5449	0.405789	0.0430806	1.49107	0.329044	0	3.04452	0	7.688	15.3184	1	0	0	0	0	0.9875	3.04452	5.92279	7.40177
735	2018	A03	0	0	0	0	0	0	4.086	1.8	0.0681818	0.0731707	1	22.5662	0.352215	0.100657	1.66943	0.390869	0	3.09104	0	7.71065	15.0827	1	0	0	0	0	0.9938	2.99573	5.73084	7.19684
735	2019	A03	0	0	0	0	0	0	3.3136	1.8	0.0677711	0.0726979	1	22.6019	0.357066	0.00745646	1.47299	0.397846	0	3.13549	0	7.70931	14.9029	1	0	0	0	0	0.9663	2.89037	5.75954	7.21917
735	2020	A03	0	0	0	0	0	0	4.633	0	0	0	0	22.8549	0.490934	0.0254419	0.996146	0.314892	0	3.17805	0	7.91936	14.9818	1	0	0	0	0	0.9765	2.94444	6.35136	7.88601
735	2021	A03	0	0	0	0	0	0	4.41735	0	0	0	0	23.1148	0.613377	-0.10229	0.738775	0.337434	1	3.21888	0	8.00603	15.4926	1	0	0	0	0	0.9366	3.13549	6.03071	7.56098
735	2022	A03	0	0	0	0	0	0	4.0964	0	0	0	0	23.2626	0.619392	0.0252972	0.895917	0.272555	1	3.2581	0	7.96346	15.0304	1	0	0	0	0	0.9519	2.99573	6.49449	8.01636
739	2013	C27	0	0	0	0	0	0	2.2256	2.01	0.0387358	0.0402967	1	22.2628	0.601517	0.0998856	0.930797	0.310336	0	2.83321	0	8.70765	15.2314	1	0	0	1	1	0.9543	1.09861	6.58706	8.47805
739	2014	C27	0	0	0	0	0	0	3.2697	2.17	0.0427418	0.0446502	1	22.345	0.544443	0.156933	0.938815	0.355524	0	2.89037	0	8.75763	15.0568	1	0	0	1	1	0.9548	1.60944	6.61758	8.50291
739	2015	C27	0	0	0	0	0	0	2.5245	0.960003	0.0191694	0.019544	1	22.4087	0.552026	0.0881821	0.919428	0.361556	0	2.94444	0	8.7791	15.1399	1	0	0	1	1	0.9523	1.09861	6.61746	8.50181
739	2016	C27	0	0	0	0	0	0	3.4696	0	0	0	0	22.4494	0.534345	0.104463	0.997367	0.384211	0	2.99573	0	8.83273	15.2018	1	0	0	1	1	0.9518	1.94591	6.66915	8.56203
739	2017	C27	0	0	0	0	0	0	4.22875	0	0	0	0	22.4622	0.464079	0.0905648	1.17754	0.372604	1	3.04452	0	8.72843	15.2741	1	0	0	1	1	0.9576	2.48491	6.87332	8.72986
739	2018	C27	0	0	0	0	0	0	3.9618	0	0	0	0	22.4726	0.418463	0.115906	1.39517	0.342855	1	3.09104	0	8.65887	15.0964	1	0	0	1	1	0.9619	2.83321	7.05797	8.89697
739	2019	C27	0	0	0	0	0	0	3.73255	0	0	0	0	22.5985	0.422317	0.155619	1.54514	0.291138	1	3.13549	0	8.65155	15.4794	1	0	0	1	1	0.9575	2.99573	7.19115	9.0316
739	2020	C27	0	0	0	0	0	0	3.965	0	0	0	0	22.7375	0.41417	0.200212	1.69773	0.243171	0	3.17805	0	8.67727	15.876	1	0	0	1	1	0.9822	2.63906	7.27499	9.12941
739	2021	C27	0	0	0	0	0	0	3.6939	0	0	0	0	22.9385	0.447798	0.202218	1.52986	0.21078	0	3.21888	0	8.72144	16.1754	1	0	0	1	1	0.9569	3.21888	7.3701	9.23436
739	2022	C27	0	0	0	0	0	0	3.6586	0	0	0	0	23.2096	0.5407	0.187002	1.29114	0.255154	0	3.2581	0	8.82335	16.181	1	0	0	1	1	0.9455	3.55535	7.40357	9.25439
782	2013	C28	0	0	0	0	0	0	2.8457	4.15	0.134348	0.155198	1	21.6857	0.584809	0.00693168	1.08603	0.331768	1	2.83321	0	8.20849	14.8011	1	0	0	1	0	0.9752	2.56495	6.87502	8.63884
782	2014	C28	0	0	0	0	0	0	3.4342	1.89	0.0404105	0.0421123	1	21.6568	0.496837	-0.200594	1.04735	0.2979	1	2.89037	0	8.09377	15.1045	1	0	0	1	0	0.9794	2.56495	6.85876	8.59549
782	2015	C28	0	0	0	0	0	0	2.61675	0	0	0	0	21.555	0.433064	0.0364784	1.48519	0.437841	0	2.94444	0	8.09407	15.358	1	0	0	1	0	0.9837	1.60944	6.64111	8.34675
782	2016	C28	0	0	0	0	0	0	3.808	0	0	0	0	21.6572	0.524044	-0.0649152	1.34283	0.37606	0	2.99573	0	8.04431	15.5288	1	0	0	1	0	0.9963	2.83321	6.51118	8.20405
782	2017	C28	0	0	0	0	0	0	3.24955	0	0	0	0	21.692	0.530245	0.0300606	1.31834	0.341251	0	3.04452	0	7.96867	15.4563	1	0	0	1	0	0.9882	2.77259	6.94403	8.61598
782	2018	C28	0	0	0	0	0	0	3.5568	0	0	0	0	21.7857	0.488762	0.0281295	1.39038	0.286126	0	3.09104	0	7.95928	15.6988	1	0	0	1	0	0.9775	3.04452	7.03236	8.70994
782	2019	C28	0	0	0	0	0	0	3.83515	0	0	0	0	21.7029	0.450844	0.00735819	1.39237	0.299199	0	3.13549	0	7.93809	15.3993	1	0	0	1	0	0.9808	2.99573	6.8049	8.47889
782	2020	C28	0	0	0	0	0	0	3.402	0	0	0	0	21.7609	0.489752	0.025189	1.35153	0.260428	0	3.17805	0	7.85205	15.5329	1	0	0	1	0	0.9812	2.83321	6.62055	8.27184
782	2021	C28	0	0	0	0	0	0	4.06245	0	0	0	0	21.8718	0.528948	0.0384616	1.26537	0.209172	0	3.21888	0	7.814	16.088	1	0	0	1	0	0.977	3.21888	7.00375	8.65298
782	2022	C28	0	0	0	0	0	0	3.9457	0	0	0	0	21.87	0.549058	-0.0380084	1.12648	0.189375	0	3.2581	0	7.7907	15.8602	1	0	0	1	0	0.9839	3.17805	6.90238	8.5542
795	2013	C30	0	0	0	0	0	0	3.07515	8.88	0.2486	0.33085	1	21.151	0.854923	-0.47936	0.773198	0.138562	0	2.83321	0	7.34148	13.7933	0	1	0	0	0	0.9837	1.79176	6.11374	7.71417
795	2014	C30	0	0	0	0	0	0	2.2589	8.07	0.168687	0.202917	1	21.325	0.572082	0.0214816	1.28896	0.160667	0	2.89037	0	7.57353	13.6624	0	1	0	0	0	0.982	2.07944	5.81425	7.46443
795	2015	C30	0	0	0	0	0	0	2.3565	0.700001	0.013624	0.0138122	1	21.3792	0.382267	-0.0601979	1.64824	0.259347	0	2.94444	0	7.83082	14.3578	0	1	0	0	0	0.9874	1.79176	5.96487	7.65085
795	2016	C30	0	0	0	0	0	0	2.4208	0	0	0	0	21.6495	0.20797	0.0196722	3.45667	0.240438	0	2.99573	0	8.07683	14.144	0	1	0	0	0	0.991	2.3979	6.19493	7.94982
795	2017	C30	0	0	0	0	0	0	4.04175	0	0	0	0	21.6884	0.199601	0.0504372	3.86873	0.230983	0	3.04452	0	8.133	14.6571	0	1	0	0	0	0.9911	2.07944	6.28602	8.06169
795	2018	C30	0	0	0	0	0	0	4.3884	0	0	0	0	21.7725	0.222516	0.0561142	3.52172	0.211587	0	3.09104	0	8.03398	14.6353	0	1	0	0	0	0.9901	2.30259	6.4733	8.213
795	2019	C30	0	0	0	0	0	0	4.37	0	0	0	0	21.9609	0.309282	0.0637812	2.5164	0.179853	0	3.13549	0	8.12445	14.6353	0	1	0	0	0	0.9822	2.19722	6.58846	8.35853
795	2020	C30	0	0	0	0	0	0	3.378	0	0	0	0	22.096	0.3901	0.0309577	2.0026	0.176447	0	3.17805	0	8.27129	14.6943	0	1	0	0	0	0.9781	1.60944	6.53238	8.34362
795	2021	C30	0	0	0	0	0	0	4.00365	0.189999	0.00365171	0.0036651	1	22.2224	0.436169	0.039712	1.82254	0.150743	0	3.21888	0	8.35208	15.0289	1	0	0	0	0	0.9725	2.89037	6.86796	8.71228
795	2022	C30	0	0	0	0	0	0	3.9853	0	0	0	0	22.3235	0.449316	0.0919587	1.87238	0.156778	1	3.2581	0	8.36521	15.0654	1	0	0	0	0	0.9637	2.77259	7.06649	8.90018
796	2013	H62	0	0	0	0	0	0	2.36665	0	0	0	0	20.9705	0.511613	0.107872	1.74315	0.144779	0	2.83321	0	7.97797	13.9769	0	0	1	0	0	0.9888	1.60944	5.51745	7.36664
796	2014	H62	0	0	0	0	0	0	2.6019	0	0	0	0	20.9597	0.479718	0.0902613	1.64046	0.147778	0	2.89037	0	7.62413	13.8402	0	0	1	0	0	0.9896	1.60944	5.59883	7.317
796	2015	H62	0	0	0	0	0	0	2.844	0	0	0	0	21.9864	0.501898	0.188988	1.65074	0.0622451	0	2.94444	0	8.61668	14.2019	0	0	1	0	0	0.9804	1.09861	7.21464	9.27952
796	2016	L72	0	0	0	0	0	0	3.3488	0	0	0	0	22.4099	0.617814	0.125791	0.975668	0.0445058	0	2.99573	0	8.75385	14.5332	0	0	1	0	0	0.9648	2.19722	7.42984	9.53541
796	2017	L72	0	0	0	0	0	0	3.0566	0	0	0	0	22.528	0.639809	0.114655	1.46213	0.0427967	0	3.04452	0	8.81433	14.8017	0	0	1	0	0	0.9404	2.48491	7.57948	9.69857
796	2018	L72	0	0	0	0	0	0	3.4047	0	0	0	0	22.5315	0.608923	0.0955684	1.57934	0.0415643	0	3.09104	0	8.83332	15.1002	0	0	1	0	0	0.9745	2.3979	7.59159	9.72049
796	2019	L72	0	0	0	0	0	0	3.93585	0	0	0	0	22.5974	0.602598	0.0611904	1.03545	0.0350031	0	3.13549	0	8.74353	15.0065	0	0	1	0	0	0.963	2.19722	7.34935	9.45693
796	2020	L72	0	0	0	0	0	0	3.87	1.66	0.0260188	0.0267139	1	22.2156	0.709302	-0.363763	1.11159	0.0614243	0	3.17805	0	8.35937	14.8213	0	0	1	0	0	0.9501	2.56495	6.18125	8.12784
796	2021	L72	0	0	0	0	0	0	5.24895	1.66	0.0269743	0.0277221	1	21.9563	0.869876	-0.814732	0.569131	0.0688498	0	3.21888	0	7.9882	14.4525	1	0	0	0	0	0.9722	2.19722	5.84291	7.66915
802	2013	N78	0	0	0	0	0	0	2.0215	4	0.0935891	0.103252	1	20.8178	0.222721	0.0382711	2.87692	0.219454	0	2.77259	0	6.97821	14.5896	1	0	0	0	0	0.9961	1.60944	4.56689	6.02002
802	2014	N78	0	0	0	0	0	0	2.9631	0	0	0	0	21.1332	0.381532	0.0866392	4.15523	0.164616	0	2.83321	0	6.91473	15.223	1	0	0	0	0	0.9939	1.60944	5.54106	6.96782
802	2015	R86	0	0	0	0	0	0	3.42975	5.51	0.119058	0.135148	1	21.0759	0.271405	0.0209063	2.85367	0.142169	0	2.89037	0	6.89771	16.1654	1	0	0	0	0	0.9971	1.60944	5.39988	6.84284
802	2017	R86	0	0	0	0	0	0	3.6482	2	0.0314861	0.0325098	1	22.4531	0.147361	0.0693618	5.08487	0.00700133	1	2.99573	0	6.49527	16.134	1	0	0	0	0	0.9972	1.60944	7.21405	8.68918
802	2018	R86	0	0	0	0	0	0	4.032	2.52	0.0376457	0.0391184	1	22.5909	0.242163	0.0249956	2.71776	0.00409055	1	3.04452	0	6.50877	16.0084	1	0	0	0	0	0.9936	1.60944	6.70158	8.22564
802	2019	R86	0	0	0	0	0	0	3.12455	1.05	0.0193977	0.0197814	1	22.2444	0.455465	-0.627003	1.68824	0.00163778	1	3.09104	0	5.42054	16.1846	1	0	0	0	0	0.9912	1.60944	7.73738	9.09372
802	2020	R86	0	0	0	0	0	0	4.184	10.87	0.253913	0.340326	1	22.236	0.624752	-0.366861	1.07289	0.00165673	0	3.13549	0	4.95583	15.9655	1	0	0	0	0	0.9804	1.60944	7.40025	8.47553
806	2013	C38	0	0	0	0	0	0	2.23925	0	0	0	0	21.4571	0.586284	0.014322	1.11611	0.197297	1	2.77259	0	7.61923	13.8155	0	0	1	1	1	0.979	1.94591	5.73797	7.36777
806	2014	C38	0	0	0	0	0	0	2.7951	0	0	0	0	21.5139	0.617743	0.0269839	1.12816	0.174516	1	2.83321	0	7.59639	14.0425	0	0	1	1	1	0.9766	1.94591	5.78316	7.41183
806	2015	C38	0	0	0	0	0	0	3.18675	2.48	0.0461309	0.0483619	1	21.7165	0.234055	0.0704878	3.14708	0.139153	1	2.89037	0	7.65964	14.3002	0	0	1	1	1	0.9892	2.19722	5.79459	7.44911
806	2016	C38	0	0	0	0	0	0	3.9288	0	0	0	0	21.7833	0.268357	0.00785797	2.61099	0.129281	0	2.94444	0	7.69439	14.6302	0	0	1	1	1	0.9946	1.94591	6.1489	7.81692
806	2017	C38	0	0	0	0	0	0	4.14885	0	0	0	0	21.9362	0.352813	0.00650354	2.86593	0.0963704	1	2.99573	0	7.69894	14.349	0	0	1	1	1	0.9807	1.60944	6.03055	7.71576
812	2013	C23	0	0	0	0	0	0	2.10145	10.86	0.37643	0.603669	1	21.1478	0.330815	0.100227	1.77978	0.328193	1	2.77259	0	7.24065	15.3594	0	0	1	0	0	0.9919	1.09861	5.6749	7.14373
812	2014	C23	0	0	0	0	0	0	2.7993	9.99	0.342945	0.521944	1	21.2905	0.38732	0.0950009	1.67429	0.299736	1	2.83321	0	7.19968	16.1724	0	0	1	0	0	0.9883	1.94591	5.60709	7.05514
812	2015	C23	0	0	0	0	0	0	2.34825	9.99	0.350526	0.539708	1	21.3946	0.432357	0.0432887	1.35413	0.268321	1	2.89037	0	7.16935	15.7255	0	0	1	0	0	0.9854	1.60944	5.51322	6.95087
812	2016	C23	0	0	0	0	0	0	2.9464	9.46	0.288503	0.405487	1	21.3086	0.368412	0.051284	1.44812	0.34559	1	2.94444	0	7.14124	15.4863	0	0	1	0	0	0.9888	1.09861	6.12861	7.53754
812	2017	C23	0	0	0	0	0	0	2.90105	7.75	0.171271	0.206667	1	21.6116	0.421325	0.0398086	1.15775	0.320098	1	2.99573	0	7.42655	15.4865	0	0	1	0	0	0.9864	1.60944	5.70199	7.19075
812	2018	C23	0	0	0	0	0	0	3.4542	8.55	0.216675	0.276609	1	21.681	0.462054	0.0168583	0.895127	0.294031	1	3.04452	0	7.38771	15.818	0	0	1	0	0	0.9794	1.60944	5.95527	7.43149
812	2019	C23	0	0	0	0	0	0	3.92445	8.21	0.215996	0.275503	1	21.8199	0.521175	0.0234226	0.804611	0.339368	1	3.09104	0	7.29234	15.5532	0	0	1	0	0	0.9733	1.60944	5.88334	7.29345
812	2020	C23	0	0	0	0	0	0	3.929	8.21	0.221533	0.284575	1	21.9032	0.488314	0.0155903	0.656066	0.322897	1	3.13549	0	7.46107	15.7461	0	0	1	0	0	0.9729	2.56495	5.81124	7.27962
812	2021	C23	0	0	0	0	0	0	3.37785	8.21	0.229138	0.297248	1	22.0445	0.542674	0.0202684	0.722448	0.274502	0	3.17805	0	7.61579	15.7448	0	0	1	0	0	0.9679	1.94591	6.06821	7.59572
812	2022	C23	0	0	0	0	0	0	5.302	9.3	0.302932	0.434579	1	22.1239	0.558932	0.035528	0.497513	0.342075	1	3.21888	0	7.65255	15.6623	0	0	1	0	0	0.9658	1.94591	6.00214	7.51018
816	2013	C34	0	0	0	0	0	0	1.96885	0.529999	0.0157457	0.0159975	1	22.4144	0.612906	0.0390519	0.845263	0.11371	0	2.83321	0	8.64277	15.3656	1	0	0	1	0	0.945	1.60944	6.44139	8.40239
816	2014	C34	0	0	0	0	0	0	2.3037	0.630001	0.0114922	0.0116258	1	22.688	0.479443	0.0147313	1.22387	0.160091	0	2.89037	0	8.51639	15.2134	1	0	0	1	0	0.943	1.60944	6.21872	8.06551
816	2015	C34	0	0	0	0	0	0	3.24	3.85	0.119528	0.135755	1	22.6143	0.432806	0.00110818	1.26063	0.182552	0	2.94444	0	8.2255	15.1552	1	0	0	1	0	0.9517	1.09861	6.12898	7.86258
816	2016	C34	0	0	0	0	0	0	3.7464	3.85	0.112639	0.126937	1	22.591	0.425401	-0.0439772	1.14778	0.196279	0	2.99573	0	8.08425	14.9208	1	0	0	1	0	0.9536	1.60944	6.16428	7.8406
816	2017	C34	0	0	0	0	0	0	2.7557	3.01	0.0851726	0.0931023	1	22.5423	0.44567	-0.0841024	1.06574	0.197879	1	3.04452	0	7.98446	14.9051	1	0	0	1	0	0.9537	2.94444	6.16641	7.81054
816	2020	C34	0	0	0	0	0	0	4.045	0	0	0	0	22.0288	0.340061	0.0315777	1.29126	0.185196	0	3.17805	0	7.47193	15.3306	1	0	0	1	0	0.9788	2.89037	6.51424	8.03399
816	2021	C34	0	0	0	0	0	0	4.80165	0	0	0	0	22.0805	0.349025	0.0259342	1.26957	0.185624	0	3.21888	0	7.29845	15.6406	1	0	0	1	0	0.9875	3.17805	6.85813	8.30823
816	2022	C34	0	0	0	0	0	0	4.4572	0	0	0	0	21.9539	0.259483	-0.00345494	1.30381	0.217483	0	3.2581	0	7.21303	15.8575	1	0	0	1	0	0.9946	2.3979	6.26268	7.67792
820	2013	C22	0	0	0	0	0	0	2.8691	0	0	0	0	20.3419	0.678808	0.0854224	1.31462	0.460212	0	2.77259	0	7.3908	14.0241	1	0	0	0	0	0.9934	1.09861	4.72023	6.29568
820	2014	C22	0	0	0	0	0	0	2.2673	0	0	0	0	20.35	0.666719	0.00996466	1.41841	0.420822	0	2.83321	0	7.56683	14.0403	1	0	0	0	0	0.9949	2.77259	4.88154	6.53059
820	2015	C22	0	0	0	0	0	0	2.38125	0	0	0	0	20.362	0.622219	0.0465014	1.83476	0.371029	0	2.89037	0	7.5863	14.0267	1	0	0	0	0	0.9985	2.48491	4.66594	6.33468
820	2016	C22	0	0	0	0	0	0	2.9192	0	0	0	0	20.9019	0.484575	0.34761	1.97052	0.00504005	0	2.94444	0	6.50877	14.8327	1	0	0	0	0	0.9905	2.19722	7.12131	8.8082
820	2017	C42	0	0	0	0	0	0	3.1671	0	0	0	0	21.6597	0.719888	0.147757	1.78136	0.00386576	0	2.99573	0	6.96224	15.4249	1	0	0	0	1	0.9879	1.94591	6.8116	8.61074
820	2022	C42	0	0	0	0	0	0	4.6365	8.11	0.137225	0.159051	1	19.807	0.666284	-0.164692	0.881234	0.0018152	0	3.21888	0	4.82831	14.1288	0	1	0	0	1	1	1.60944	6.26915	7.38796
821	2013	C35	0	0	0	0	0	0	2.5038	2.44	0.0698141	0.0750539	1	21.3559	0.386468	0.0103878	1.77402	0.305091	0	2.77259	0	7.69939	14.5181	0	1	0	1	0	0.9933	1.60944	5.56019	7.18257
821	2014	C35	1.09861	0.693147	0.693147	0.693147	0	0.693147	3.1647	2.44	0.0693773	0.0745493	1	21.3856	0.394635	0.0188551	1.68771	0.285261	1	2.83321	0	7.67833	14.6183	0	1	0	1	0	0.9869	1.79176	5.81979	7.43858
821	2015	C35	0	0	0	0.693147	0.693147	0	2.46525	1.77	0.0362186	0.0375796	1	21.7451	0.360654	0.0444954	1.67967	0.20034	1	2.89037	0	7.87093	14.7125	0	1	0	1	0	0.9855	1.09861	5.83384	7.52268
821	2016	C35	0	0	0	0	0	0	2.4152	1.77	0.0341172	0.0353223	1	21.804	0.36767	0.0502344	2.09553	0.177752	1	2.94444	0	7.73193	14.7097	0	1	0	1	0	0.9814	1.60944	6.13217	7.77665
821	2017	C35	0	0	0	0	0	0	3.75445	1.57	0.0303147	0.0312624	1	21.8243	0.366061	0.0749842	1.86842	0.11865	1	2.99573	0	7.63289	14.8208	0	1	0	1	0	0.983	1.60944	6.42958	8.07996
821	2018	C35	0	0	0	0	0	0	3.2166	1.62	0.0298893	0.0308102	1	22.3571	0.440728	0.0489009	1.5132	0.0772467	1	3.04452	0	7.95788	14.9665	0	1	0	1	0	0.9719	1.60944	6.61103	8.36934
821	2019	C35	0	0	0	0	0	0	3.09225	0	0	0	0	22.317	0.531847	-0.202304	1.3609	0.0805198	1	3.09104	0	8.06022	15.2095	0	1	0	1	0	0.9614	1.60944	6.59506	8.39081
821	2020	C35	0	0	0	0	0	0	3.124	1.57	0.030268	0.0312127	1	22.5432	0.617966	0.0151698	1.31329	0.061496	1	3.13549	0	8.15249	15.1478	0	1	0	1	0	0.9575	1.60944	6.86009	8.6945
821	2021	C35	0	0	0	0	0	0	3.4608	1.35	0.0329349	0.0340566	1	22.7825	0.618869	0.0444394	1.31232	0.0444757	1	3.17805	0	8.17611	15.7454	0	1	0	1	0	0.9481	1.60944	7.15314	9.00555
821	2022	C35	0	0	0	0	0	0	4.84	0	0	0	0	23.0222	0.662627	0.103328	1.26896	0.0365479	1	3.21888	0	8.37908	15.7715	0	1	0	1	0	0.9662	1.60944	7.22389	9.14607
836	2013	C38	0	0	0	0	0	0	2.0579	3.51	0.12116	0.137863	1	21.6217	0.573919	0.017666	1.45162	0.245604	0	2.83321	0	7.18841	15.1141	1	0	0	1	1	0.9819	1.09861	6.21702	7.64641
836	2014	C38	0	0	0	0	0	0	2.3639	3.23	0.105006	0.117327	1	21.5488	0.623431	-0.195776	1.30001	0.246619	0	2.89037	0	7.12448	15.1573	1	0	0	1	1	0.9756	1.09861	6.1669	7.58038
836	2015	C38	0	0	0	0	0	0	3.20325	2.83	0.059793	0.0635955	1	21.932	0.442136	0.0976796	1.93167	0.138305	0	2.94444	0	7.03878	15.5661	1	0	0	1	1	0.9746	1.09861	6.71091	8.11443
836	2016	C38	0	0	0	0	0	0	3.1888	0	0	0	0	21.6791	0.256543	0.040662	2.80426	0.167317	0	2.99573	0	7.01302	15.7585	1	0	0	1	1	0.9888	1.60944	6.87994	8.28088
836	2017	C38	0	0	0	0	0	0	2.56615	0	0	0	0	21.6985	0.224831	0.0687928	3.19893	0.16211	0	3.04452	0	7.05618	15.6974	1	0	0	1	1	0.9901	2.63906	6.96207	8.38019
836	2018	C38	0	0	0	0	0	0	4.0923	0	0	0	0	21.8464	0.447796	0.0576875	1.55931	0.180205	0	3.09104	0	7.26193	14.8732	1	0	0	1	1	0.977	2.3979	7.07741	8.54313
836	2019	C38	0	0	0	0	0	0	3.7145	0	0	0	0	21.6683	0.495845	0.0322141	1.34268	0.241062	0	3.13549	0	6.83411	15.6172	1	0	0	1	1	0.9781	2.48491	6.4102	7.70647
836	2020	C38	0	0	0	0	0	0	4.054	3.99	0.153049	0.180707	1	21.6833	0.495487	0.0125592	1.31398	0.284773	0	3.17805	0	6.7417	15.6672	1	0	0	1	1	0.9778	1.60944	6.34315	7.5855
836	2021	C38	0	0	0	0	0	0	5.1765	0	0	0	0	21.706	0.48505	0.00588154	1.56237	0.309837	0	3.21888	0	6.76504	15.5055	1	0	0	1	1	0.9778	2.30259	6.61941	7.85854
836	2022	C38	0	0	0	0	0	0	5.2096	0	0	0	0	21.7534	0.521021	0.0113016	1.38149	0.273016	0	3.2581	0	6.76849	15.5738	1	0	0	1	1	0.975	2.48491	6.56021	7.80932
838	2013	K70	0	0	0	0	0	0	2.8834	0	0	0	0	21.4343	0.81178	0.166876	1.48036	0.00230895	0	2.83321	0	4.44265	15.6182	1	0	0	0	0	0.9856	1.60944	7.52296	8.51047
838	2014	K70	0	0	0	0	0	0	2.6313	0	0	0	0	21.7137	0.826006	0.172117	2.02053	0.00212797	0	2.89037	0	4.92725	15.8804	1	0	0	0	0	0.9742	1.09861	7.50726	8.62077
838	2015	K70	0	0	0	0	0	0	3.2805	0	0	0	0	22.3758	0.696565	0.0755359	1.86157	0.0129493	1	2.94444	0	5.54518	15.8333	1	0	0	0	0	0.948	1.09861	6.88686	7.95462
838	2016	K70	0	0	0	0	0	0	3.372	0	0	0	0	22.3916	0.685002	0.06361	2.2952	0.011748	0	2.99573	0	5.36129	15.7959	1	0	0	0	0	0.9468	1.09861	7.93233	8.94181
838	2017	K70	0	0	0	0	0	0	3.2011	0	0	0	0	22.8769	0.781799	0.119571	1.55994	0.0190556	0	3.04452	0	6.25767	15.4626	1	0	0	0	0	0.925	1.60944	7.38292	8.61404
838	2018	K70	0	0	0	0	0	0	4.4028	0	0	0	0	23.247	0.841467	0.0267967	1.42351	0.0125252	0	3.09104	0	6.74641	16.0176	1	0	0	0	0	0.9204	2.19722	7.68419	9.10004
838	2019	K70	0	0	0	0	0	0	4.2541	0	0	0	0	23.5963	0.840901	0.0352716	1.40522	0.00902215	0	3.13549	0	6.40853	16.8842	0	0	1	0	0	0.894	2.19722	7.94862	9.23817
838	2020	K70	0	0	0	0	0	0	3.145	0	0	0	0	23.6232	0.839794	0.0904196	1.39084	0.00879151	0	3.17805	0	6.3613	16.6056	0	0	1	0	0	0.8918	1.60944	8.54917	9.82128
838	2021	K70	0	0	0	0	0	0	4.5906	0	0	0	0	23.4164	0.869697	-0.371204	1.21764	0.0101559	0	3.21888	0	5.72031	15.9107	0	0	1	0	0	0.9201	1.94591	8.68478	9.72885
838	2022	K70	0	0	0	0	0	0	4.609	0	0	0	0	23.093	0.868044	-0.215907	1.18728	0.013151	1	3.2581	0	5.40717	15.3296	0	0	1	0	0	0.96	1.94591	8.65866	9.59527
848	2013	C15	0	0	0	0	0	0	3.15835	6.31	0.10416	0.116271	1	21.3521	0.44611	0.332703	1.48329	0.149371	0	2.83321	0	7.32909	15.7494	1	0	0	0	0	0.9944	1.94591	7.15592	8.72138
848	2014	C15	0	0	0	0	0	0	2.5648	7.96	0.137502	0.159423	1	21.3389	0.276183	0.338194	2.54647	0.138925	0	2.89037	0	7.35116	15.9444	1	0	0	0	0	0.9934	2.19722	7.18711	8.77011
848	2015	C15	0	0	0	0	0	0	3.576	9.18	0.162535	0.19408	1	21.6361	0.317129	0.308181	2.46294	0.102375	0	2.94444	0	7.33433	15.6637	1	0	0	0	0	0.9952	1.60944	7.19783	8.77554
848	2016	C15	0	0	0	0	0	0	3.2416	10.91	0.177832	0.216297	1	21.8535	0.351975	0.245818	2.34789	0.0868698	0	2.99573	0	7.32909	15.066	1	0	0	0	0	0.9933	1.94591	7.11986	8.68979
848	2017	C15	0	0	0	0	0	0	3.3031	4.08	0.0724689	0.0781309	1	21.757	0.276861	0.207013	2.99394	0.0923823	0	3.04452	0	7.23562	14.473	1	0	0	0	0	0.987	1.60944	6.99355	8.53301
848	2018	C15	0	0	0	0	0	0	3.3939	5.47	0.0882115	0.0967456	1	21.7681	0.311757	0.206851	2.67452	0.0872534	1	3.09104	0	7.1309	14.9437	1	0	0	0	0	0.9852	2.89037	7.05639	8.56248
848	2019	C15	0	0	0	0	0	0	3.60525	3.92	0.0674815	0.0723648	1	21.8564	0.346	0.233651	2.47364	0.07418	1	3.13549	0	7.05359	15.1155	1	0	0	0	0	0.9829	2.94444	7.1674	8.65326
848	2020	C15	0	0	0	0	0	0	4.183	5.17	0.0953523	0.105403	1	21.8524	0.276384	0.20308	3.17476	0.0704306	1	3.17805	0	6.97541	14.7679	1	0	0	0	0	0.99	2.83321	7.02221	8.48552
848	2021	C15	0	0	0	0	0	0	4.6011	1.61	0.0289621	0.0298259	1	21.9784	0.318178	0.245408	2.79844	0.0585007	0	3.21888	0	7.05531	14.3612	1	0	0	0	0	0.9818	2.89037	7.29976	8.79897
848	2022	C15	0	0	0	0	0	0	4.6068	2.81	0.0554349	0.0586883	1	22.0616	0.267271	0.232054	3.38259	0.0516667	0	3.2581	0	7.13648	14.9014	1	0	0	0	0	0.9911	2.94444	7.33299	8.8665
861	2013	L72	0	0	0	0	0	0	2.30165	0	0	0	0	22.3185	0.619968	0.226331	1.17761	0.101271	0	2.77259	0	7.86864	15.154	1	0	0	0	0	0.949	2.83321	6.57865	8.27864
861	2014	L72	0	0	0	0	0	0	3.332	2.54	0.0335358	0.0346995	1	22.6411	0.567571	0.118241	3.25485	0.0153153	0	2.83321	0	7.23056	15.1568	1	0	0	0	0	0.9353	2.3979	7.06364	8.70176
861	2015	L72	0	0	0	0	0	0	3.399	1.68	0.0269404	0.0276862	1	22.7687	0.624744	0.0707423	1.83088	0.0175832	0	2.89037	0	7.13648	14.9348	1	0	0	0	0	0.9381	2.19722	6.91137	8.48571
861	2016	L72	0	0	0	0	0	0	3.1352	0	0	0	0	23.0431	0.679972	0.0790776	2.54243	0.0124566	0	2.94444	0	7.74066	14.9939	1	0	0	0	0	0.9184	1.94591	6.82428	8.62819
861	2017	L72	0	0	0	0	0	0	3.92105	0	0	0	0	23.2046	0.691831	0.0850265	1.81399	0.00930348	0	2.99573	0	7.41397	15.0803	1	0	0	0	0	0.8913	1.94591	7.25358	8.95188
861	2018	L72	0	0	0	0	0	0	3.4713	0	0	0	0	23.1662	0.683444	0.0494489	2.39725	0.0076844	0	3.04452	0	6.99851	15.0984	1	0	0	0	0	0.8789	1.94591	7.47097	9.04203
861	2019	L72	0	0	0	0	0	0	4.7348	0	0	0	0	23.1226	0.644627	0.0402138	1.90033	0.00718432	0	3.09104	0	7.10906	15.2629	1	0	0	0	0	0.8874	1.94591	7.40944	9.03328
861	2020	L72	0	0	0	0	0	0	4.807	0.369999	0.00745665	0.00751267	1	23.0627	0.603457	0.00975802	1.26363	0.00810092	0	3.13549	0	7.02643	15.2498	1	0	0	0	0	0.9191	2.19722	6.81128	8.39817
861	2021	L72	0	0	0	0	0	0	3.24975	0.439999	0.00858366	0.00865798	1	23.0257	0.688754	-0.187104	1.19839	0.00723399	0	3.17805	0	6.89366	15.2972	1	0	0	0	0	0.8968	2.19722	6.83632	8.39101
861	2022	L72	0	0	0	0	0	0	4.0821	0	0	0	0	22.9062	0.620509	-0.123637	1.47334	0.00641997	0	3.21888	0	6.6896	15.2578	1	0	0	0	0	0.9281	2.19722	6.92607	8.43216
863	2013	K70	0	0	0	0	0	0	2.4544	1.37	0.0164684	0.0167441	1	22.8122	0.759413	0.272399	2.03613	0.00621835	0	2.83321	0	6.78897	15.6216	1	0	0	0	0	0.9617	2.19722	7.77428	9.3307
863	2014	K70	0	0	0	0	0	0	2.4437	3.08	0.0406762	0.0424009	1	23.1672	0.73337	0.0473838	2.71478	0.00474042	0	2.89037	0	6.73815	15.8394	1	0	0	0	0	0.8891	2.3979	7.00176	8.53032
863	2015	K70	0	0	0	0	0	0	2.8785	3.91	0.0555476	0.0588146	1	23.3242	0.77637	0.0261592	1.90774	0.00396607	0	2.94444	0	6.79459	16.0192	1	0	0	0	0	0.8896	1.94591	6.08422	7.63584
863	2016	K70	0	0	0	0	0	0	3.3752	0	0	0	0	23.3524	0.52228	0.194938	3.22764	0.00395256	0	2.99573	0	6.70686	15.7141	1	0	0	0	0	0.8961	1.94591	8.67918	10.1959
863	2017	K70	0	0	0	0	0	0	3.69835	1.14999	0.0172413	0.0175438	1	23.2936	0.513969	0.0346473	4.82992	0.00357034	0	3.04452	0	6.51915	15.6648	1	0	0	0	0	0.945	1.60944	7.80018	9.26568
863	2018	K70	0.693147	0	0.693147	0	0	0	2.9457	0	0	0	0	23.2914	0.572612	-0.083619	2.91814	0.00335849	1	3.09104	0	6.4892	15.9016	1	0	0	0	0	0.9141	1.94591	7.41038	8.87187
863	2019	K70	0	0	0	0.693147	0	0.693147	3.2585	0	0	0	0	23.2748	0.555647	0.0374277	2.52521	0.00463295	1	3.13549	0	6.47697	15.9953	1	0	0	0	0	0.8867	2.56495	7.55801	8.98143
863	2020	K70	0	0	0	0	0	0	4.932	0	0	0	0	22.9914	0.516123	0.04021	1.95904	0.0063661	0	3.17805	0	6.21461	16.4329	1	0	0	0	0	0.9195	1.94591	8.57669	9.90009
863	2021	K70	0	0	0	0	0	0	4.68405	1.63	0.0284965	0.0293324	1	22.6817	0.403229	0.00618431	2.75184	0.00826012	0	3.21888	0	6.1181	16.4623	1	0	0	0	0	0.952	2.56495	8.14499	9.43844
863	2022	K70	0	0	0	0	0	0	3.7719	1.66	0.0311971	0.0322017	1	22.6576	0.404741	0.00146879	2.44789	0.00802668	0	3.2581	0	5.96871	16.5206	1	0	0	0	0	0.9781	2.63906	7.42372	8.66823
876	2013	C13	0	0	0	0	0	0	2.81775	0	0	0	0	24.1088	0.432343	0.159437	0.88305	0.189913	0	2.77259	0	11.1085	16.1999	0	0	1	0	0	0.9777	2.94444	8.09162	10.7155
876	2014	C13	0	0	0	0	0	0	2.9855	0	0	0	0	24.2319	0.344664	0.135218	1.04945	0.189154	0	2.83321	0	11.0579	16.287	0	0	1	0	0	0.9632	2.70805	8.10325	10.6954
876	2015	C13	0	0	0	0	0	0	3.5595	4.43	0.0655422	0.0701393	1	24.2848	0.314649	0.128611	0.982135	0.191318	0	2.89037	0	10.9612	16.3961	0	0	1	0	0	0.9648	3.04452	8.00843	10.558
876	2016	C13	0.693147	0	0.693147	0	0	0	3.8848	4.11	0.0611152	0.0650935	1	24.3445	0.316596	0.126092	1.04807	0.200463	0	2.94444	0	11.0121	16.2693	0	0	1	0	0	0.9526	3.29584	7.95469	10.5112
876	2017	C13	1.79176	0.693147	1.60944	1.60944	0	1.60944	4.0324	6.11	0.0899587	0.0988513	1	24.4716	0.38201	0.113248	0.833222	0.19127	0	2.99573	0	11.0238	16.3331	0	0	1	0	0	0.9418	3.17805	7.96207	10.5141
876	2018	C13	1.09861	0.693147	0.693147	1.09861	0	1.09861	2.7387	5.26	0.0766206	0.0829784	1	24.5933	0.429838	0.101616	0.736117	0.182506	0	3.04452	0	11.0336	16.8241	0	0	1	0	0	0.9467	3.04452	8.04282	10.5902
876	2019	C13	0	0	0	0	0	0	4.43745	1.83	0.0266959	0.0274281	1	24.8855	0.491575	0.206068	0.655772	0.215285	0	3.09104	0	11.0899	17.2114	0	0	1	0	0	0.9572	3.3322	8.0743	10.6167
876	2020	C13	0	0	0	0.693147	0.693147	0	4.033	0.920006	0.0134563	0.0136398	1	25.4187	0.530617	0.139196	0.910255	0.263707	0	3.13549	0	11.1807	17.2688	0	0	1	0	0	0.9274	2.3979	8.20622	10.689
876	2021	C13	0	0	0	0.693147	0.693147	0	3.633	0	0	0	0	25.6116	0.649829	-0.19423	0.939671	0.254166	0	3.17805	0	11.1452	16.9106	0	0	1	0	0	0.9186	3.4012	8.32862	10.7858
876	2022	C13	0	0	0	0	0	0	3.872	0	0	0	0	25.6409	0.680161	-0.0421139	0.71173	0.261074	0	3.21888	0	11.071	16.7573	0	0	1	0	0	0.9564	3.55535	8.47215	10.8926
887	2013	C29	0	0	0	0	0	0	3.2461	0.639999	0.0103192	0.0104268	1	22.1444	0.447296	0.189498	1.8781	0.224154	0	2.77259	0	8.133	14.8965	0	1	0	1	0	0.9696	2.56495	7.01658	8.74535
887	2014	C29	0	0	0	0	0	0	3.087	1.15	0.0206463	0.0210816	1	22.4145	0.433492	0.21915	1.74851	0.248419	0	2.83321	0	9.41516	15.2306	0	1	0	1	0	0.9619	2.56495	6.53095	8.68964
887	2015	C29	0	0	0	0	0	0	2.87775	0.629997	0.0117845	0.011925	1	22.7343	0.491278	0.21817	2.35622	0.201966	0	2.89037	0	9.49574	15.2275	0	1	0	1	0	0.941	1.60944	6.73334	8.90922
887	2016	C29	0.693147	0	0.693147	0	0	0	3.2312	3.14	0.059821	0.0636272	1	23.1969	0.441631	0.17817	2.50264	0.171053	0	2.94444	0	9.59117	15.7582	0	1	0	1	0	0.9698	2.3979	6.88274	9.06104
887	2017	C29	0	0	0	0.693147	0	0.693147	3.6856	1.16	0.0212454	0.0217066	1	23.4543	0.494019	0.160315	2.30466	0.182775	0	2.99573	0	9.88283	15.8371	0	1	0	1	0	0.8956	2.3979	7.02511	9.27491
887	2018	C29	0	0	0	0	0	0	2.7351	0	0	0	0	23.5005	0.476338	0.140627	2.37439	0.206407	0	3.04452	0	9.90424	16.026	0	1	0	1	0	0.921	2.56495	7.03435	9.27355
887	2019	C29	0	0	0	0	0	0	3.15115	1.17	0.0201377	0.0205515	1	23.6206	0.505901	0.0681356	2.20254	0.222117	0	3.09104	0	9.89707	16.026	0	1	0	1	0	0.8663	2.3979	6.9481	9.16337
887	2020	C29	0.693147	0	0.693147	0	0	0	3.647	1.6	0.0313051	0.0323168	1	23.6636	0.525101	0.0553492	1.88716	0.212541	1	3.13549	0	9.89086	15.9963	0	1	0	1	0	0.9263	2.3979	6.93767	9.15076
887	2021	C29	0	0	0	0.693147	0	0.693147	5.03685	0	0	0	0	23.63	0.491427	0.105347	1.62324	0.212845	1	3.17805	0	9.93406	16.0517	0	1	0	1	0	0.8998	2.77259	7.00822	9.24074
887	2022	C29	0	0	0	0	0	0	4.3582	0	0	0	0	23.7737	0.469692	0.0922623	1.67773	0.203991	1	3.21888	0	9.97315	16.1165	0	1	0	1	0	0.8679	3.29584	7.13771	9.37344
889	2013	F52	0	0	0	0	0	0	2.6962	4.65	0.0779939	0.0845916	1	21.2669	0.321875	0.0823069	1.63026	0.285797	0	2.83321	0	7.0184	14.9209	1	0	0	0	0	0.9921	1.09861	6.9797	8.36906
889	2014	F52	0	0	0	0	0	0	3.3061	4.74001	0.0679473	0.0729007	1	21.7567	0.248841	0.0601848	1.42596	0.234493	0	2.89037	0	7.51534	15.0962	1	0	0	0	0	0.9992	1.60944	6.59832	8.13797
889	2015	F52	0	0	0	0	0	0	2.634	1.89	0.0282976	0.0291217	1	21.945	0.336776	0.0704322	2.77288	0.0203653	0	2.94444	0	8.8911	14.5907	1	0	0	0	0	0.9993	1.60944	6.49106	8.78428
889	2016	I65	0	0	0	0	0	0	3.796	1.89	0.0275631	0.0283443	1	21.8185	0.178959	0.0934929	2.11461	0.0221838	0	2.99573	0	8.69851	14.4282	1	0	0	1	1	0.9912	1.60944	6.39033	8.61732
889	2017	I65	0	0	0	0	0	0	2.56785	1.89	0.027089	0.0278432	1	21.8936	0.17441	0.0893618	2.41492	0.0227325	0	3.04452	0	9.0342	14.7153	1	0	0	1	1	0.9969	1.94591	6.36225	8.70159
889	2018	I65	0	0	0	0	0	0	3.5676	1.75	0.0234994	0.0240649	1	22.3958	0.323518	0.0807466	1.36988	0.0145114	0	3.09104	0	9.12663	14.8476	1	0	0	1	1	0.9958	1.94591	6.67206	9.0395
889	2019	I65	0	0	0	0	0	0	3.96055	1.75	0.0237256	0.0243022	1	22.0862	0.405612	-0.418606	1.28609	0.0253037	0	3.13549	0	8.66751	15.0869	1	0	0	1	1	0.9739	1.94591	6.88904	9.06069
889	2020	I65	0	0	0	0	0	0	3.134	1.76	0.0292165	0.0300958	1	22.0368	0.369928	0.00875741	1.29306	0.0237782	0	3.17805	0	8.43663	15.2233	1	0	0	1	1	0.9775	1.94591	6.81271	8.91184
889	2021	I65	0	0	0	0	0	0	3.381	1.76	0.0385289	0.0400729	1	21.1126	0.770702	-0.814732	0.891993	0.0302233	0	3.21888	0	7.71869	15.2791	1	0	0	1	1	0.9852	1.94591	7.00026	8.91104
892	2013	I63	0	0	0	0	0	0	3.0069	3.27	0.0916994	0.100957	1	19.585	0.0785248	-0.108869	12.7348	0.00230895	0	2.70805	0	4.18965	13.5294	0	0	1	1	1	1	1.09861	5.19404	5.99873
892	2016	I63	0	0	0	0	0	0	3.2456	0	0	0	0	21.9208	0.192653	0.18338	6.00452	0.0116565	0	2.89037	0	5.09987	14.9437	0	0	1	1	1	0.9941	1.60944	7.29879	8.26542
892	2017	R86	0	0	0	0	0	0	3.62185	0	0	0	0	22.1385	0.25144	0.141575	3.85407	0.00897544	0	2.94444	0	5.36598	15.4176	0	0	1	0	0	0.9882	1.60944	7.93295	9.00162
892	2018	R86	0	0	0	0	0	0	3.2904	0	0	0	0	22.3176	0.308152	0.0996307	3.36739	0.00704651	0	2.99573	0	5.32301	15.4358	0	0	1	0	0	0.9737	1.60944	7.7993	8.85919
892	2019	R86	0	0	0	0	0	0	3.77815	4.32	0.0899813	0.0988785	1	21.9901	0.252537	-0.18189	3.8152	0.0090109	0	3.04452	0	5.03044	15.3614	0	0	1	0	0	0.9845	1.60944	7.0523	8.01428
892	2020	R86	0	0	0	0	0	0	3.947	0	0	0	0	21.696	0.293451	-0.347106	3.46154	0.0112305	1	3.09104	0	4.95583	15.7777	0	0	1	0	0	0.9969	1.60944	6.08947	6.98586
892	2021	R86	0	0	0	0	0	0	5.24265	0	0	0	0	21.5893	0.371829	-0.201407	2.45462	0.0115898	1	3.13549	0	5.17615	16.1675	0	0	1	0	0	0.9972	1.94591	6.67897	7.71058
892	2022	R86	0	0	0	0	0	0	5.4263	0	0	0	0	21.5527	0.345103	0.00511432	2.66888	0.0110283	1	3.17805	0	4.82831	16.3113	0	0	1	0	0	0.9963	1.94591	7.28143	8.20138
895	2013	C13	0	0	0	0	0	0	2.05465	0	0	0	0	23.7062	0.240187	0.295315	1.91417	0.430335	0	2.77259	0	11.1417	16.6725	0	1	0	0	0	0.9854	3.09104	7.56793	10.1576
895	2014	C13	0	0	0	0	0	0	3.1262	2.28	0.0297107	0.0306205	1	23.8135	0.255731	0.268807	1.53172	0.509317	0	2.83321	1	11.1296	16.5154	0	1	0	0	0	0.972	3.04452	7.53991	10.0954
895	2015	C13	0	0	0	0	0	0	2.958	5.34	0.0656262	0.0702355	1	23.8537	0.227137	0.25943	1.7416	0.514598	0	2.89037	1	10.844	16.6933	0	1	0	0	0	0.9736	2.83321	7.6447	10.0897
895	2016	C13	0	0	0	0	0	0	3.3032	4.39	0.054636	0.0577936	1	23.7844	0.294267	0.278522	1.13999	0.542068	0	2.94444	1	10.8284	16.7714	0	1	0	0	0	0.9653	3.17805	7.80318	10.2443
895	2017	C13	0	0	0	0	0	0	4.14375	3.5	0.0438651	0.0458776	1	23.8626	0.330102	0.295423	1.29838	0.498063	0	2.99573	1	10.8883	16.6223	0	1	0	0	0	0.9294	3.09104	7.74889	10.2128
895	2018	C13	0	0	0	0	0	0	4.4712	3.77	0.0458358	0.0480377	1	23.83	0.373578	0.344554	1.19807	0.496622	0	3.04452	1	10.8976	16.7308	0	1	0	0	0	0.9122	3.61092	7.71699	10.1882
895	2019	C13	0	0	0	0	0	0	3.61855	2.62	0.0322779	0.0333545	1	24.0778	0.402257	0.351396	1.44269	0.369338	0	3.09104	1	10.6746	17.2883	0	1	0	0	0	0.89	3.80666	8.04421	10.4388
895	2020	C13	0	0	0	0	0	0	3.77	2.13	0.0272692	0.0280337	1	24.2701	0.30461	0.308853	2.2005	0.296907	0	3.13549	1	10.7107	17.494	0	1	0	0	0	0.9159	3.7612	8.23442	10.6451
895	2021	C13	0	0	0	0	0	0	3.48705	2	0.0256509	0.0263262	1	24.249	0.318673	0.206573	1.73819	0.318897	0	3.17805	1	10.7541	17.5731	0	1	0	0	0	0.8814	3.73767	8.10247	10.5236
895	2022	C13	0	0	0	0	0	0	4.301	1.52	0.0189573	0.0193236	1	24.3182	0.390792	0.252235	1.1743	0.416479	0	3.21888	1	10.6844	17.5245	0	1	0	0	0	0.8998	3.7612	8.01185	10.3703
910	2013	C20	0	0	0	0	0	0	2.9822	4.83	0.0802059	0.0871999	1	22.8932	0.640861	0.0853455	1.12603	0.246159	0	2.70805	0	7.70165	14.8969	1	0	0	0	0	0.9122	1.94591	7.74783	9.22543
910	2014	C20	0	0	0	0	0	0	3.4741	3.89	0.0679713	0.0729284	1	22.826	0.623737	0.0880005	1.00861	0.236063	0	2.77259	0	9.11438	15.0009	1	0	0	0	0	0.9198	2.19722	7.12502	9.13352
910	2015	C20	0.693147	0.693147	0	0	0	0	2.5095	2.52	0.041715	0.0435308	1	22.5913	0.625825	0.1419	1.07956	0.212984	0	2.83321	0	8.6074	14.3288	1	0	0	0	0	0.9355	1.60944	7.33211	9.19155
910	2016	C20	0	0	0	0	0	0	3.5464	3.21	0.0512207	0.0539859	1	22.5036	0.489455	0.195969	1.38042	0.197882	0	2.89037	0	8.57206	14.2182	1	0	0	0	0	0.9534	1.94591	7.21626	9.08048
910	2017	C20	0	0	0	0	0	0	3.3575	6.35	0.110205	0.123854	1	22.5704	0.42134	0.220194	1.62745	0.167463	0	2.94444	0	8.56025	14.8367	1	0	0	0	0	0.958	2.19722	7.31598	9.18687
910	2018	C20	1.09861	0.693147	0.693147	0	0	0	2.9673	5.48	0.0895278	0.0983312	1	22.6602	0.351712	0.1873	1.84839	0.179891	0	2.99573	0	8.56427	14.4369	1	0	0	0	0	0.9733	2.48491	7.31491	9.16951
910	2019	C20	0	0	0	0.693147	0	0.693147	3.93585	4.05	0.0689714	0.0740809	1	22.8032	0.3426	0.151041	1.94844	0.228992	0	3.04452	0	8.77385	14.6297	1	0	0	0	0	0.9862	2.30259	7.15132	9.0406
910	2020	C20	0	0	0	0	0	0	3.405	9.21	0.140375	0.163298	1	22.8987	0.341871	0.114796	2.00954	0.212282	0	3.09104	0	8.81907	15.1719	1	0	0	0	0	0.9775	2.07944	7.1216	9.02531
910	2021	C20	0	0	0	0	0	0	3.9774	8.1	0.123175	0.140479	1	22.966	0.327679	0.10162	2.2795	0.184821	0	3.13549	0	8.85367	14.8403	1	0	0	0	0	0.964	2.30259	7.30407	9.22833
910	2022	C20	0	0	0	0	0	0	4.5364	4.84	0.0773781	0.0838676	1	22.9798	0.306591	0.0660368	2.5256	0.176305	0	3.17805	0	8.78707	15.1076	1	0	0	0	0	0.9892	2.19722	7.16911	9.07259
926	2013	K70	0	0	0	0	0	0	2.7924	0.400002	0.0122738	0.0124263	1	24.0232	0.671665	0.0834872	2.10118	0.0674308	0	2.70805	0	8.45127	15.808	0	1	0	0	0	0.7876	1.94591	7.35409	9.12516
926	2014	K70	0	0	0	0	0	0	3.0163	0.4	0.0128991	0.0130676	1	24.0829	0.720614	0.0843165	1.71633	0.0603189	0	2.77259	0	8.38229	15.8734	0	1	0	0	0	0.7919	2.56495	7.25992	9.01135
926	2015	K70	0	0	0	0	0	0	2.92125	4.74	0.115864	0.131048	1	24.3969	0.726055	0.0649533	2.18838	0.0455378	0	2.83321	0	8.2958	15.7943	0	1	0	0	0	0.738	2.83321	7.47815	9.19419
926	2016	K70	0	0	0	0	0	0	3.7088	5	0.10491	0.117206	1	24.5418	0.735414	0.0704288	2.56532	0.0340866	0	2.89037	0	8.2247	16.0351	0	1	0	0	0	0.7064	2.70805	7.8048	9.51066
926	2017	K70	0	0	0	0	0	0	3.9984	1.31	0.0328651	0.0339819	1	24.6151	0.757274	0.0999219	2.12145	0.0273317	0	2.94444	0	8.2247	16.2909	0	1	0	0	0	0.7453	2.07944	7.93736	9.65947
926	2018	K70	0	0	0	0	0	0	3.3048	1.32	0.0342857	0.035503	1	24.5836	0.745594	0.0989219	1.9262	0.0231968	0	2.99573	0	8.21094	15.8183	0	1	0	0	0	0.7626	2.48491	7.89647	9.63505
926	2019	K70	0	0	0	0	0	0	3.6556	1.32	0.0360459	0.0373938	1	24.6566	0.757844	0.0550324	1.64592	0.019057	0	3.04452	0	8.14845	15.7731	0	1	0	0	0	0.7919	2.30259	7.83305	9.56228
926	2020	K70	0	0	0	0	0	0	3.822	1.32	0.0373514	0.0388007	1	24.6832	0.765836	0.023597	1.35376	0.016016	0	3.09104	0	8.15421	15.8723	0	1	0	0	0	0.8257	2.30259	7.61352	9.36108
926	2021	K70	0	0	0	0	0	0	3.70755	0	0	0	0	24.6058	0.744215	0.0288531	1.38715	0.0137617	0	3.13549	0	8.03948	15.8005	0	1	0	0	0	0.8217	2.30259	8.22333	9.95397
926	2022	K70	0	0	0	0	0	0	4.2504	0	0	0	0	24.3681	0.676982	0.0114101	1.5189	0.0149959	0	3.17805	0	7.84267	15.4403	0	1	0	0	0	0.8095	2.19722	8.53251	10.2076
929	2013	C15	0	0	0	0	0	0	2.5818	8.06	0.18996	0.234507	1	21.0873	0.293266	0.0467248	2.63646	0.245208	0	2.70805	0	8.09895	14.5333	0	0	1	0	0	0.9929	2.19722	5.66109	7.48385
929	2014	C15	0	0	0	0	0	0	2.6544	3.76	0.0880975	0.0966085	1	21.147	0.277911	0.100235	2.76044	0.210885	0	2.77259	0	7.93021	14.4925	0	0	1	0	0	0.9929	2.19722	5.64836	7.41917
929	2015	C15	0	0	0	0	0	0	2.9625	3.76	0.0935324	0.103183	1	21.189	0.259101	0.0684166	2.93739	0.186732	0	2.83321	0	7.80098	14.5698	0	0	1	0	0	0.993	2.19722	5.59864	7.33076
929	2016	C15	0	0	0	0	0	0	2.952	3.76	0.0945198	0.104386	1	21.1432	0.241178	-0.0219436	3.17004	0.181622	0	2.89037	0	7.57507	14.5773	0	0	1	0	0	0.9939	2.07944	5.68394	7.3412
929	2017	C15	0	0	0	0	0	0	3.98395	3.76	0.0816858	0.0889519	1	21.1057	0.211946	0.0109443	3.66321	0.174793	0	2.94444	0	7.47136	14.2869	0	0	1	0	0	0.9949	2.3979	5.61895	7.24647
929	2018	C15	0	0	0	0	0	0	4.4046	3.76	0.0853575	0.0933234	1	21.0435	0.209066	-0.058555	3.63436	0.173108	0	2.99573	0	7.31788	14.581	0	0	1	0	0	0.9953	2.3979	5.54609	7.12517
929	2019	C15	0	0	0	0	0	0	3.63755	3.76	0.0895879	0.0984036	1	21.0395	0.204043	0.00234006	3.84741	0.151169	0	3.04452	0	7.23706	14.7242	0	0	1	0	0	0.9954	2.3979	5.49922	7.06399
929	2020	C15	0	0	0	0	0	0	4.812	3.76	0.0923833	0.101787	1	20.9838	0.198293	-0.0484826	3.91777	0.14798	0	3.09104	0	7.04578	14.648	0	0	1	0	0	0.9958	2.56495	5.20833	6.71136
929	2021	C15	0	0	0	0	0	0	5.2164	2.96	0.0767834	0.0831694	1	20.986	0.181805	0.0225595	4.37782	0.143094	0	3.13549	0	6.89568	14.9737	0	0	1	0	0	0.9962	2.30259	5.29156	6.74296
929	2022	C15	0	0	0	0	0	0	4.0524	2.61	0.0698794	0.0751294	1	20.9357	0.174087	-0.0409447	3.14885	0.14115	0	3.17805	0	6.76504	14.7259	0	0	1	0	0	0.9968	2.19722	5.21867	6.62916
931	2013	E49	0	0	0	0	0	0	2.3465	5.88	0.194767	0.241876	1	22.1924	0.853781	-0.287381	0.974881	0.117196	0	2.70805	0	7.78863	14.8254	1	0	0	0	0	0.9825	2.30259	7.14454	8.81294
931	2014	E49	0	0	0	0	0	0	3.136	5.67	0.181266	0.221398	1	21.6454	0.724722	0.0206341	1.0544	0.184769	1	2.77259	0	7.79441	14.6186	1	0	0	0	0	0.9791	1.60944	6.98581	8.66643
931	2015	S90	0	0	0	0	0	0	3.588	4.95	0.155709	0.184426	1	21.7374	0.688667	0.199265	1.10388	0.146513	1	2.83321	0	7.63772	14.7689	1	0	0	0	0	0.9727	2.70805	6.05066	7.68916
931	2016	S90	0	0	0	0	0	0	2.7752	4.59	0.141057	0.164222	1	21.8697	0.660986	0.0467808	1.19314	0.161766	1	2.89037	0	7.96728	15.1429	1	0	0	0	0	0.9774	1.60944	6.16829	7.90235
931	2017	S90	0	0	0	0	0	0	3.2368	3.58	0.094285	0.1041	1	22.0177	0.509306	0.0304925	1.54939	0.171535	1	2.94444	0	7.9652	14.9283	1	0	0	0	0	0.9684	2.07944	6.29546	8.006
931	2018	C27	0	0	0	0	0	0	3.5964	3.84	0.0863115	0.0944649	1	21.9839	0.463327	0.0656296	1.65202	0.175416	1	2.99573	0	7.70976	15.2626	1	0	0	1	1	0.9722	2.07944	6.43775	8.05574
931	2019	C27	0	0	0	0	0	0	4.1572	3.58	0.0805037	0.087552	1	21.9992	0.481596	0.0672748	1.53452	0.200344	0	3.04452	0	7.72091	15.3996	1	0	0	1	1	0.977	2.3979	6.59146	8.19723
931	2020	C27	0	0	0	0	0	0	3.473	3.58	0.0813451	0.0885481	1	21.9631	0.44695	0.0294013	1.47211	0.219809	0	3.09104	0	7.74327	15.3082	1	0	0	1	1	0.9738	2.07944	6.39413	8.00188
931	2021	C27	0	0	0	0	0	0	4.9959	1.41	0.0347547	0.0360061	1	22.0308	0.509501	-0.0537421	1.12095	0.242012	0	3.13549	0	7.80873	15.3049	1	0	0	1	1	0.9732	2.07944	6.42241	8.03615
931	2022	C27	0	0	0	0	0	0	5.3108	1.41	0.0349876	0.0362561	1	21.9881	0.527986	-0.0173315	1.11665	0.251062	0	3.17805	0	7.77233	15.3381	1	0	0	1	1	0.9733	1.94591	6.49283	8.09386
935	2013	C30	0	0	0	0	0	0	3.06865	0	0	0	0	22.2956	0.286761	0.0582253	0.806527	0.699122	0	2.70805	1	7.09423	15.7015	0	0	1	0	0	0.9769	2.56495	6.55566	7.76111
935	2014	C30	0	0	0	0	0	0	2.6369	0.120003	0.00169161	0.00169448	1	22.2724	0.277294	0.0485006	1.1462	0.684722	0	2.77259	1	7.08757	15.6369	0	0	1	0	0	0.9781	2.94444	6.55639	7.76425
935	2015	C30	0	0	0	0	0	0	3.69	0.789993	0.0101908	0.0102958	1	22.4192	0.400878	-0.0316898	0.38915	0.709696	0	2.83321	1	7.29166	16.1862	0	0	1	0	0	0.9689	3.13549	6.39814	7.65011
935	2016	C30	0	0	0	0	0	0	3.8256	0.209999	0.00282067	0.00282865	1	22.4115	0.385493	0.0328621	0.429836	0.699425	0	2.89037	1	7.26123	15.9342	0	0	1	0	0	0.9653	2.83321	6.54643	7.79252
935	2017	C30	0	0	0	0	0	0	3.24445	0.209999	0.0027985	0.00280635	1	22.5326	0.41394	0.0715438	0.375364	0.639344	0	2.94444	1	7.27101	16.0245	0	0	1	0	0	0.965	2.3979	6.75427	8.00837
935	2018	C30	0	0	0	0	0	0	3.2652	0.209999	0.00288976	0.00289814	1	22.1516	0.164091	0.199192	2.27985	0.366784	0	2.99573	1	6.40853	16.0771	0	0	1	0	0	0.9888	2.70805	6.98391	8.02461
935	2019	C30	0	0	0	0	0	0	3.87125	0.209999	0.00297449	0.00298337	1	22.3029	0.132122	0.188688	2.01019	0.314882	0	3.04452	1	6.45834	16.4335	0	0	1	0	0	0.9911	2.63906	6.89158	7.95069
935	2020	C30	0	0	0	0	0	0	3.466	0.209999	0.00294488	0.00295357	1	22.4311	0.0789864	0.191177	4.17062	0.123529	0	3.09104	1	5.94542	16.5217	0	0	1	0	0	0.9961	1.94591	7.07354	8.03349
935	2021	C30	0	0	0	0	0	0	3.76635	0.459999	0.00630481	0.00634481	1	22.5936	0.0852629	0.178869	3.31086	0.116316	0	3.13549	1	6.11589	16.5651	0	0	1	0	0	0.9994	2.48491	6.78909	7.80026
935	2022	C30	0	0	0	0	0	0	4.3802	0.400002	0.00517868	0.00520564	1	22.6988	0.0962512	0.132235	1.75228	0.106266	0	3.17805	1	6.04501	16.5645	0	0	1	0	0	1	2.63906	6.81664	7.80019
936	2013	C28	0	0	0	0	0	0	3.05045	0	0	0	0	21.7723	0.309651	0.0293642	1.55359	0.171	0	2.70805	0	6.2691	14.1022	1	0	0	1	0	0.9854	2.63906	7.38704	8.50238
936	2014	C28	0	0	0	0	0	0	2.1119	0	0	0	0	21.9698	0.32066	0.0306967	1.6006	0.120743	0	2.77259	0	6.29342	14.0419	1	0	0	1	0	0.9812	2.56495	7.33361	8.47443
936	2015	C28	0	0	0	0	0	0	2.78325	0	0	0	0	22.0838	0.247215	0.0359873	2.16051	0.0914588	0	2.83321	0	6.30992	14.791	1	0	0	1	0	0.9837	2.70805	7.329	8.49391
936	2016	C28	0	0	0	0	0	0	3.2984	0	0	0	0	22.8933	0.430175	0.154748	2.26085	0.0373593	0	2.89037	0	6.608	15.2605	1	0	0	1	0	0.9522	2.19722	7.257	8.54069
936	2017	C28	0	0	0	0	0	0	4.233	0	0	0	0	23.1329	0.578474	0.0424547	1.83056	0.0293208	0	2.94444	0	6.66185	15.4673	1	0	0	1	0	0.8971	2.48491	7.5226	8.82634
936	2018	C28	0	0	0	0	0	0	3.3192	0.130001	0.00252135	0.00252773	1	23.2115	0.585056	0.069925	1.34351	0.0407627	0	2.99573	0	6.81344	15.2268	1	0	0	1	0	0.906	2.63906	7.40849	8.72295
936	2019	C28	0	0	0	0	0	0	4.58185	0	0	0	0	23.3013	0.553308	0.113687	3.38534	0.0339816	0	3.04452	0	6.84694	14.8088	1	0	0	1	0	0.8848	2.77259	7.49237	8.82926
936	2020	C28	0	0	0	0	0	0	4.275	0.59	0.0129699	0.0131403	1	22.8837	0.443624	-0.0537739	1.3799	0.0507647	0	3.09104	0	6.74641	15.2289	1	0	0	1	0	0.9361	2.89037	7.24081	8.54259
936	2021	C28	0	0	0	0	0	0	3.5889	0	0	0	0	22.6288	0.236955	0.0736254	1.27108	0.0628998	0	3.13549	0	6.75809	15.1419	1	0	0	1	0	0.9734	3.09104	7.2687	8.57923
936	2022	C28	0	0	0	0	0	0	3.8819	11.24	0.250725	0.334623	1	22.5777	0.209756	0.0440335	1.22177	0.0762711	0	3.17805	0	6.76389	15.0396	1	0	0	1	0	0.9779	2.89037	7.43174	8.7288
955	2013	C17	0	0	0	0	0	0	2.0852	0	0	0	0	20.7306	0.331803	-0.0763114	2.62886	0.302301	1	2.70805	0	6.48768	14.0947	1	0	0	0	0	0.9944	2.19722	5.0866	6.33406
955	2014	C17	0	0	0	0	0	0	3.3439	0	0	0	0	20.7239	0.295926	0.00690069	1.57424	0.452091	1	2.77259	0	6.52796	14.0605	1	0	0	0	0	0.9951	2.56495	5.13568	6.35435
955	2015	C17	0	0	0	0	0	0	3.50775	0.67	0.0230557	0.0235999	1	20.811	0.399094	-0.115017	1.79963	0.469098	1	2.83321	0	6.60665	14.4379	1	0	0	0	0	0.9938	2.56495	5.23022	6.4641
955	2016	C17	0	0	0	0	0	0	3.2696	1.29	0.0390909	0.0406812	1	20.8941	0.368533	0.0396225	1.73328	0.398293	0	2.89037	0	6.79347	13.9205	1	0	0	0	0	0.9926	2.19722	5.6288	6.9401
955	2017	C17	0	0	0	0	0	0	3.1365	0.960001	0.0299626	0.0308881	1	21.0078	0.43133	0.0591041	2.16817	0.337464	1	2.94444	0	6.74641	14.6683	1	0	0	0	0	0.9942	2.19722	5.92134	7.2211
955	2018	C17	0	0	0	0	0	0	4.464	0	0	0	0	20.851	0.434588	-0.161996	1.54498	0.316605	1	2.99573	0	6.77079	14.7733	1	0	0	0	0	0.9916	2.19722	6.11131	7.4443
955	2019	C17	0	0	0	0	0	0	4.731	0	0	0	0	20.8979	0.464304	0.00281985	1.77592	0.359976	1	3.04452	0	6.7901	14.9742	1	0	0	0	0	0.9906	2.19722	6.05836	7.37915
955	2020	C17	0	0	0	0	0	0	4.84	0	0	0	0	21.0339	0.337826	0.3584	2.35454	0.301358	0	3.09104	0	6.86693	16.478	1	0	0	0	0	0.9924	2.56495	6.66058	8.01416
955	2021	C17	0	0	0	0	0	0	4.8468	0	0	0	0	20.9206	0.259006	0.0107824	3.40784	0.322667	0	3.13549	0	6.74052	16.6173	1	0	0	0	0	0.9948	2.70805	6.42377	7.7359
955	2022	C17	0	0	0	0	0	0	4.4044	0.9	0.0289762	0.0298408	1	20.7795	0.267797	-0.152716	2.26724	0.301575	0	3.17805	0	6.50728	15.9203	1	0	0	0	0	0.9954	2.70805	6.37818	7.62771
963	2013	F52	0	0	0	0	0	0	3.06995	20.07	0.308817	0.446794	1	22.761	0.607066	0.279123	1.32559	0.117941	1	2.63906	0	8.58261	15.6384	1	0	0	0	0	0.9329	2.63906	8.19771	10.0944
963	2014	F52	0	0	0	0	0	0	3.3166	19.01	0.296198	0.420855	1	22.9213	0.720374	0.338194	1.10959	0.112561	1	2.70805	0	8.74241	15.7116	1	0	0	0	0	0.9198	2.63906	8.22647	10.1694
963	2015	F52	0	0	0	0	0	0	2.2515	21.96	0.350911	0.54062	1	23.1584	0.715924	0.344235	1.30771	0.110806	1	2.77259	0	8.59508	15.731	1	0	0	0	0	0.8987	2.63906	8.39383	10.2583
963	2016	F52	0	0	0	0	0	0	3.188	19.87	0.301701	0.43205	1	23.3944	0.471388	0.28211	2.02508	0.128005	0	2.83321	0	8.85381	15.8291	1	0	0	0	0	0.9092	2.63906	8.35789	10.2755
963	2017	F52	0	0	0	0	0	0	3.38045	21.82	0.324364	0.480088	1	23.495	0.449002	0.22956	2.09287	0.123671	0	2.89037	0	9.0517	15.9731	1	0	0	0	0	0.9079	3.68888	8.34405	10.3271
963	2018	F52	0	0	0	0	0	0	3.0789	21.67	0.315062	0.459987	1	23.6791	0.457494	0.249051	1.76563	0.10582	0	2.94444	0	9.30055	16.0072	1	0	0	0	0	0.9079	3.29584	8.31744	10.3888
963	2019	F52	0	0	0	0	0	0	3.2623	19.06	0.286014	0.400588	1	23.7896	0.400548	0.251192	1.63588	0.101343	0	2.99573	0	9.40245	16.1844	1	0	0	0	0	0.9131	3.29584	8.40179	10.5031
963	2020	F52	0	0	0	0	0	0	4.535	18.45	0.288642	0.405762	1	23.9097	0.372787	0.207496	1.69753	0.10001	0	3.04452	0	9.33777	16.342	1	0	0	0	0	0.8992	2.99573	8.36244	10.4283
963	2021	F52	0	0	0	0	0	0	5.17545	17.19	0.270283	0.370394	1	24.019	0.37246	0.145615	1.67141	0.113987	1	3.09104	0	9.42763	16.2143	1	0	0	0	0	0.8951	3.21888	8.30242	10.3748
963	2022	F52	0	0	0	0	0	0	4.9731	17.01	0.248104	0.329971	1	24.1634	0.385217	0.140243	1.73034	0.127649	1	3.13549	0	9.55116	16.1385	1	0	0	0	0	0.8558	3.4012	8.28469	10.3741
967	2013	C38	0	0	0	0	0	0	2.3699	0	0	0	0	21.6197	0.61507	0.0629737	1.08747	0.156173	0	2.63906	0	7.71468	13.4444	1	0	0	1	1	0.975	2.3979	6.94373	8.61641
967	2014	C38	0	0	0	0	0	0	2.7097	2.49	0.043784	0.0457889	1	21.6548	0.425011	0.0571594	1.51115	0.142488	0	2.70805	0	7.55956	13.8971	1	0	0	1	1	0.9823	2.56495	7.13746	8.75942
967	2015	C38	0	0	0	0	0	0	2.49	0	0	0	0	22.4203	0.369212	0.0438514	2.08972	0.0696751	0	2.77259	0	7.84854	14.3053	1	0	0	1	1	0.9661	1.94591	6.99873	8.72129
967	2016	C38	0	0	0	0	0	0	2.4904	0	0	0	0	22.5196	0.429389	0.0709128	1.8435	0.0634768	1	2.83321	0	7.99901	14.3977	1	0	0	1	1	0.9569	1.60944	7.03919	8.81634
967	2017	C38	0.693147	0.693147	0	0	0	0	4.131	0	0	0	0	23.9084	0.414211	0.0401237	1.3178	0.0350101	1	2.89037	0	8.16508	14.4121	1	0	0	1	1	0.9427	2.99573	7.18091	8.93167
967	2018	C38	0	0	0	0	0	0	4.4505	3.16	0.0504228	0.0531003	1	23.9204	0.401826	0.0943487	1.29196	0.0355588	1	2.94444	0	8.73504	14.4833	1	0	0	1	1	0.8616	2.89037	7.88416	9.84124
967	2019	N77	0	0	0	0	0	0	4.085	1.54	0.0197994	0.0201994	1	23.9363	0.36562	0.0915522	1.45941	0.0400199	1	2.99573	0	8.87431	16.085	1	0	0	0	1	0.8907	2.77259	7.76672	9.76019
967	2020	N77	0	0	0	0	0	0	3.585	0	0	0	0	24.1281	0.426413	0.0865553	1.50709	0.0544841	1	3.04452	0	9.07395	16.2551	1	0	0	0	1	0.8335	2.3979	7.70323	9.71494
967	2021	N77	0	0	0	0	0	0	4.62735	0	0	0	0	24.0673	0.39101	0.0445084	1.70055	0.0620518	1	3.09104	0	9.50025	15.5054	1	0	0	0	1	0.8775	2.83321	7.29465	9.45535
967	2022	N77	0	0	0	0	0	0	3.3165	0.879997	0.0118806	0.0120235	1	24.0999	0.394034	0.0262518	1.67298	0.0774919	1	3.13549	0	9.75185	15.5844	1	0	0	0	1	0.9014	2.99573	7.16597	9.39105
975	2013	B09	0	0	0	0	0	0	2.07285	2.46	0.0363636	0.0377358	1	22.2889	0.0462275	0.202101	7.10763	0.0821736	1	2.63906	0	5.76205	15.6395	1	0	0	0	0	1	1.60944	6.35071	7.30403
975	2014	B09	0	0	0	0	0	0	3.1283	2.46	0.0353093	0.0366017	1	22.3214	0.0586206	0.0765303	5.62039	0.105885	1	2.70805	0	5.90536	15.8923	1	0	0	0	0	0.9953	1.60944	6.43271	7.40704
975	2015	B09	0	0	0	0	0	0	3.177	6.94	0.0984397	0.109188	1	22.314	0.0522958	0.0697923	5.84961	0.122009	1	2.77259	0	5.99396	16.0531	0	0	1	0	0	0.9958	2.30259	6.37308	7.36507
975	2016	B09	0	0	0	0	0	0	3.9064	5.14	0.0767279	0.0831043	1	22.3115	0.056135	0.0632068	4.44399	0.135201	0	2.83321	0	5.95324	16.3581	0	0	1	0	0	0.9971	2.30259	6.41596	7.38201
975	2017	B09	0	0	0	0	0	0	3.5241	2.46	0.043371	0.0453373	1	22.4116	0.0672796	0.0891042	9.95388	0.126059	0	2.89037	0	5.94017	16.5469	0	0	1	0	0	0.9972	1.94591	7.08259	8.04054
975	2018	B09	0	0	0	0	0	0	3.0132	0	0	0	0	23.0919	0.120656	0.1067	3.22122	0.214165	0	2.94444	0	7.28139	16.7521	0	0	1	0	0	0.9797	2.48491	7.40831	8.72504
975	2019	B09	0	0	0	0	0	0	3.84655	1.64	0.0272154	0.0279768	1	23.1986	0.149301	0.0979676	2.01958	0.212622	0	2.99573	0	7.33172	16.5418	0	0	1	0	0	0.9736	2.77259	7.43127	8.75553
975	2020	B09	0	0	0	0	0	0	3.829	0	0	0	0	23.281	0.142596	0.129016	3.36052	0.215648	0	3.04452	0	7.35628	16.578	0	0	1	0	0	0.9714	2.94444	7.83108	9.15374
975	2021	B09	0	0	0	0	0	0	5.0232	0	0	0	0	23.4917	0.225598	0.121487	1.56633	0.176272	0	3.09104	0	7.35947	16.7577	0	0	1	0	0	0.9446	2.63906	7.96203	9.28486
975	2022	B09	0	0	0	0	0	0	5.0699	0	0	0	0	23.5062	0.215715	0.0994678	1.91027	0.179769	0	3.13549	0	7.42058	16.7477	0	0	1	0	0	0.9452	2.77259	7.85117	9.19268
980	2013	C36	0	0	0	0	0	0	2.7326	0	0	0	0	21.7563	0.290786	0.0243687	2.61918	0.210104	1	2.63906	0	7.91535	13.5709	0	1	0	1	0	0.9859	1.60944	5.67279	7.37147
980	2014	C36	0	0	0	0	0	0	2.2449	4.03	0.0677766	0.0727043	1	21.7911	0.303187	0.0209316	2.54139	0.173365	1	2.70805	0	7.9704	13.8718	0	1	0	1	0	0.9847	1.60944	5.88303	7.61926
980	2015	C36	0	0	0	0	0	0	2.85225	0	0	0	0	21.9496	0.387732	0.029436	2.11637	0.131935	1	2.77259	0	8.07028	14.6835	0	1	0	1	0	0.9774	1.60944	6.23646	8.02198
980	2016	C36	0	0	0	0	0	0	3.1632	1.51	0.0560921	0.0594254	1	22.1375	0.473969	0.0410054	1.65091	0.145378	1	2.83321	0	8.38663	14.8837	0	1	0	1	0	0.9703	1.60944	6.07559	7.94595
980	2017	C36	0	0	0	0	0	0	2.9206	2.16	0.0312093	0.0322147	1	24.2286	0.491504	0.131655	1.21921	0.0930116	1	2.89037	0	9.69338	15.5001	0	1	0	1	0	0.8936	1.79176	7.66716	9.83649
980	2018	C36	0	0	0	0	0	0	3.9798	1.02	0.014845	0.0150686	1	24.2039	0.458759	0.0464106	1.21768	0.124524	1	2.94444	0	9.62675	15.9993	0	1	0	1	0	0.8457	2.3979	7.30808	9.42353
980	2019	C36	0	0	0	0	0	0	4.1895	0	0	0	0	23.7406	0.687437	-0.73755	0.878014	0.166426	1	2.99573	0	8.99937	15.799	1	0	0	1	0	0.8874	2.07944	6.03944	7.94349
980	2022	C36	0	0	0	0	0	0	4.3978	0	0	0	0	22.6863	0.657081	-0.308547	1.2373	0.213072	0	3.13549	0	7.80751	15.4534	1	0	0	1	0	0.9725	2.3979	5.41313	6.96827
981	2013	K70	0	0	0	0	0	0	2.6988	0.599998	0.00645021	0.00649208	1	23.9019	0.814706	0.162051	1.66027	0.0536095	0	2.63906	0	8.20849	16.2671	0	0	1	0	0	0.8494	1.60944	7.02325	8.74376
981	2014	K70	0	0	0	0	0	0	2.7153	0.120003	0.00131654	0.00131828	1	24.0005	0.811541	0.127587	1.59198	0.0454678	0	2.70805	0	8.39931	16.3866	0	0	1	0	0	0.835	1.60944	7.25987	9.05775
981	2015	K70	0	0	0	0	0	0	2.52375	0	0	0	0	23.9307	0.780558	0.0835381	1.76032	0.0493585	0	2.77259	0	8.51759	16.2612	0	0	1	0	0	0.8243	1.60944	7.49394	9.3339
981	2016	K70	0	0	0	0	0	0	3.4504	0	0	0	0	23.9496	0.739191	0.119151	1.83844	0.0466897	0	2.83321	0	8.55063	16.2548	0	0	1	0	0	0.7987	1.94591	7.43609	9.29223
981	2017	K70	0	0	0	0	0	0	4.0307	0	0	0	0	24.5061	0.578371	0.132586	1.69075	0.069634	0	2.89037	0	9.30511	16.4174	0	0	1	0	0	0.7882	1.94591	7.3608	9.38881
981	2018	C36	0	0	0	0	0	0	4.2363	5.13	0.0599089	0.0637267	1	24.3282	0.590393	-0.0282102	0.923491	0.102076	0	2.94444	0	9.35885	16.2232	0	0	1	1	0	0.8811	1.09861	6.95058	8.97581
981	2022	C36	0	0	0	0	0	0	4.5188	4.61	0.0617218	0.065782	1	23.6071	0.693949	-0.23667	0.674315	0.14747	0	3.13549	0	9.33265	16.9182	0	0	1	1	0	0.9523	1.60944	6.15117	8.20567
982	2013	C17	0	0	0	0	0	0	2.7196	0	0	0	0	22.8679	0.769353	0.152534	1.0705	0.14052	1	2.63906	0	8.6844	15.0569	0	0	1	0	0	0.9225	2.48491	6.41707	8.32013
982	2014	C17	0	0	0	0	0	0	2.6978	3.7	0.0565317	0.059919	1	23.2846	0.673204	0.0288542	1.16435	0.112737	0	2.70805	0	8.74162	15.0831	0	0	1	0	0	0.8657	2.19722	6.35233	8.25478
982	2015	C17	0	0	0	0	0	0	2.6445	3.7	0.0568705	0.0602998	1	23.3306	0.751228	-0.230428	1.10576	0.299772	1	2.77259	0	8.90449	15.1281	0	0	1	0	0	0.8785	2.48491	6.1147	7.96425
982	2016	C17	0	0	0	0	0	0	2.7232	3.69	0.0655534	0.0701521	1	23.175	0.838204	-0.398583	0.653383	0.478948	1	2.83321	0	8.86898	15.1953	0	0	1	0	0	0.9239	2.77259	6.11724	7.91929
982	2021	C17	0	0	0	0	0	0	4.94025	5.99	0.198017	0.246908	1	21.0183	0.128557	0.0358915	8.4307	0.0373615	0	3.09104	0	5.17615	15.4003	0	0	1	0	0	0.9973	1.94591	6.68288	7.64849
982	2022	C17	0	0	0	0	0	0	4.0777	10.01	0.397222	0.658986	1	21.2361	0.244417	0.00515961	2.74675	0.202399	0	3.13549	0	6.10479	15.4591	0	0	1	0	0	0.9968	1.60944	6.27172	7.36729
989	2013	C27	0	0	0	0	0	0	2.98285	0	0	0	0	21.3604	0.18443	0.149563	3.50214	0.1267	0	2.63906	0	8.01797	13.6243	0	1	0	1	1	0.9973	2.56495	6.08031	7.91595
989	2014	C27	1.09861	0.693147	0.693147	0	0	0	2.2407	0.649998	0.0134131	0.0135954	1	21.4884	0.251309	0.156081	2.3096	0.360883	0	2.70805	0	8.03236	14.0314	0	1	0	1	1	0.9921	2.56495	6.01106	7.72265
989	2015	C27	0	0	0	0.693147	0	0.693147	3.03075	20.8	0.25534	0.342895	1	22.2208	0.152761	0.174551	3.98334	0.278109	0	2.77259	0	8.24276	13.5008	0	1	0	1	1	0.9955	2.30259	5.34854	7.08546
989	2016	C27	0	0	0	0	0	0	2.6472	19.48	0.237041	0.310686	1	22.2914	0.137648	0.164526	4.75368	0.245033	0	2.83321	0	8.3202	14.8707	0	1	0	1	1	0.9894	3.21888	6.44274	8.21427
989	2017	C27	0	0	0	0	0	0	4.19985	19.48	0.251647	0.336268	1	22.4938	0.233379	0.164854	2.71484	0.202015	0	2.89037	0	8.35019	14.875	0	1	0	1	1	0.9847	3.2581	6.77757	8.5591
989	2018	C27	0	0	0	0	0	0	2.9106	19.48	0.277256	0.383616	1	22.3811	0.178599	0.0754731	3.38727	0.208792	0	2.94444	0	8.3589	14.8914	0	1	0	1	1	0.9845	3.2581	6.60467	8.39817
989	2019	C27	0.693147	0.693147	0	0	0	0	3.9406	19.48	0.293462	0.415352	1	22.3135	0.18614	0.0449719	2.9987	0.212369	0	2.99573	0	8.36939	15.2698	0	1	0	1	1	0.985	3.2581	6.61556	8.41848
989	2020	C27	0	0	0	0	0	0	3.526	19.48	0.302767	0.43424	1	22.3469	0.225985	0.0681424	2.57085	0.214938	0	3.04452	0	8.42332	16.2306	0	1	0	1	1	0.9852	3.3673	6.69333	8.51106
989	2021	C27	0.693147	0	0.693147	0	0	0	4.473	18.8	0.3085	0.446132	1	22.3844	0.245995	0.0678845	2.36945	0.195925	0	3.09104	0	8.47157	16.38	0	1	0	1	1	0.9789	3.55535	6.74143	8.58294
989	2022	C27	0	0	0	0.693147	0	0.693147	4.6068	19.79	0.335481	0.504847	1	22.3793	0.239817	0.0895095	2.41304	0.230972	0	3.13549	0	8.13623	16.1427	0	1	0	1	1	0.9839	3.63759	6.65129	8.35208
995	2013	C15	0	0	0	0	0	0	2.1502	13.9	0.328062	0.488233	1	19.9649	0.665064	-0.170826	0.759468	0.265998	0	2.63906	0	6.31173	13.1913	0	0	1	0	0	0.9967	1.09861	4.59034	5.87165
995	2014	C15	0	0	0	0	0	0	2.5858	13.9	0.307386	0.443806	1	20.0217	0.762784	-0.286248	0.696077	0.239646	0	2.70805	0	6.22258	13.3286	0	0	1	0	0	0.9973	1.09861	4.008	5.26185
995	2020	C15	0	0	0	0	0	0	4.571	13.9	0.286657	0.40185	1	20.0116	0.707054	0.296765	0.704989	0.211178	0	3.04452	0	5.96101	14.0089	0	0	1	0	0	0.9979	1.60944	4.74373	5.92467
995	2021	C15	0	0	0	0	0	0	3.3915	13.9	0.345513	0.527915	1	19.9757	0.73989	-0.105551	0.621598	0.193924	0	3.09104	0	6.06379	14.0925	0	0	1	0	0	0.9992	1.60944	4.8082	6.0323
996	2013	F51	0	0	0	0	0	0	2.75795	0	0	0	0	20.2614	0.109108	0.0331767	1.98173	0.109321	1	2.63906	0	4.45435	14.3694	1	0	0	0	0	0.9997	1.60944	5.44731	6.11505
996	2014	F51	0	0	0	0	0	0	2.5158	0	0	0	0	20.2994	0.117592	0.0163634	1.67892	0.0998257	1	2.70805	0	4.68213	14.4772	1	0	0	0	0	0.9991	1.94591	5.21612	5.97252
996	2015	F51	0	0	0	0	0	0	3.51675	0	0	0	0	20.3342	0.133604	0.0164969	1.43153	0.0808014	1	2.77259	0	4.58497	14.5605	1	0	0	0	0	0.9998	1.09861	5.31307	6.05355
996	2016	F51	0	0	0	0	0	0	3.6632	0	0	0	0	20.3985	0.145721	0.0340609	2.28578	0.00615589	1	2.83321	0	4.7185	14.1693	1	0	0	0	0	1	2.19722	5.92546	7.02771
996	2017	F51	0	0	0	0	0	0	3.95165	0	0	0	0	20.2124	0.117655	0.0527676	5.39012	0.00660815	1	2.89037	0	4.94876	14.3265	1	0	0	0	0	0.9996	2.19722	5.53961	6.65902
996	2018	F51	0	0	0	0	0	0	3.6378	0	0	0	0	20.2551	0.128245	0.0282443	4.27755	0.00478821	1	2.94444	0	5.04343	14.1799	1	0	0	0	0	0.9999	2.19722	5.67489	6.78078
996	2019	F51	0	0	0	0	0	0	4.31585	0	0	0	0	20.3305	0.300332	0.0109715	0.377703	0.00508336	1	2.99573	0	4.96284	14.1987	1	0	0	0	0	1	2.19722	5.63193	6.68801
996	2020	F51	0	0	0	0	0	0	3.273	0	0	0	0	20.3206	0.28237	0.0127758	0.386925	0.0032741	1	3.04452	0	4.95583	14.2055	1	0	0	0	0	1	2.19722	5.89622	6.9715
996	2021	F51	0	0	0	0	0	0	3.21195	0	0	0	0	20.3864	0.326654	0.0041846	0.404441	0.00296903	1	3.09104	0	4.8828	14.2055	1	0	0	0	0	0.9997	2.19722	6.02224	7.1484
996	2022	F51	0	0	0	0	0	0	3.9919	0	0	0	0	20.3664	0.313229	-0.00707079	0.366424	0.00193352	1	3.13549	0	4.82831	14.2742	1	0	0	0	0	0.9993	2.19722	6.03639	7.1552
997	2013	I65	0.693147	0.693147	0	1.09861	0	1.09861	2.41345	0	0	0	0	22.0299	0.539473	0.151196	1.8155	0.0477615	0	2.63906	0	7.91279	14.6561	1	0	0	1	1	0.9849	2.30259	6.61357	8.44428
997	2014	I65	0	0	0	0	0	0	2.8651	1.4	0.0286064	0.0294488	1	22.0348	0.503598	0.171067	1.68028	0.0432171	0	2.70805	0	8.20413	14.7006	1	0	0	1	1	0.9685	2.07944	6.67592	8.6241
997	2015	I65	1.09861	0.693147	0.693147	1.09861	0.693147	0.693147	3.25125	3.04	0.0755655	0.0817424	1	22.2914	0.517954	0.177586	1.66872	0.0309916	0	2.77259	0	8.27283	14.5132	1	0	0	1	1	0.9701	2.48491	6.96596	8.94773
997	2016	I65	0	0	0	0	0	0	3.0584	3.04	0.073894	0.0797901	1	22.5602	0.597538	0.20102	1.38892	0.0244748	0	2.83321	0	8.38913	14.4378	1	0	0	1	1	0.9383	2.83321	7.05639	9.07727
997	2017	I65	0	0	0	0.693147	0.693147	0	4.1548	5.69	0.136516	0.158099	1	22.8724	0.422121	0.181501	1.7946	0.0243023	0	2.89037	0	8.51559	14.2997	1	0	0	1	1	0.9409	2.30259	7.25647	9.29021
997	2018	I65	1.09861	1.09861	0	0	0	0	4.0419	5.43	0.132149	0.152271	1	23.1263	0.505724	0.116253	1.49637	0.0534588	1	2.94444	0	8.58858	14.6737	1	0	0	1	1	0.965	2.48491	7.20562	9.15143
997	2019	I65	0	0	0	0	0	0	3.4295	4.4	0.107527	0.120482	1	23.2288	0.48451	0.122725	1.32327	0.0653294	1	2.99573	0	8.73617	14.9455	1	0	0	1	1	0.9335	2.48491	7.05847	9.02514
997	2020	I65	0.693147	0.693147	0	0	0	0	4.25	4.38	0.108874	0.122176	1	23.1899	0.454606	0.0788384	1.50019	0.0472088	1	3.04452	0	8.79027	15.231	1	0	0	1	1	0.9163	1.94591	7.21916	9.24575
997	2021	I65	0.693147	0.693147	0	0	0	0	3.3453	3.89	0.0919187	0.101223	1	23.1445	0.426081	0.116528	1.70158	0.0315405	1	3.09104	0	8.7971	15.2828	1	0	0	1	1	0.9246	2.07944	7.39726	9.47576
997	2022	I65	0.693147	0.693147	0	0	0	0	5.0182	3.47	0.0840397	0.0917504	1	23.1731	0.502895	-0.0571998	1.33373	0.0301041	1	3.13549	0	8.79785	15.2032	1	0	0	1	1	0.9336	2.07944	7.34592	9.42667
1696	2013	C37	0	0	0	0	0	0	2.71375	0	0	0	0	22.3081	0.324185	0.101442	4.37801	0.119705	0	2.83321	0	8.5677	15.1478	0	0	1	1	1	0.9737	1.09861	6.94034	8.87981
1696	2014	C37	0	0	0	0	0	0	3.3313	1.01	0.0218756	0.0223649	1	22.4797	0.363326	0.121694	3.09001	0.101066	0	2.89037	0	8.65155	15.2772	0	0	1	1	1	0.9651	1.60944	6.91666	8.88668
1696	2015	C37	0	0	0	0	0	0	3.61725	0	0	0	0	22.5942	0.368849	0.113818	2.91584	0.1082	0	2.94444	0	8.76202	15.2312	0	0	1	1	1	0.9603	1.09861	6.85074	8.84122
1696	2016	C37	0	0	0	0	0	0	3.9632	0	0	0	0	22.564	0.360017	0.0875314	1.72788	0.126188	0	2.99573	0	8.77059	15.4914	0	0	1	1	1	0.9628	1.60944	6.83241	8.81243
1696	2017	C37	0	0	0	0	0	0	3.3354	0	0	0	0	22.6592	0.39629	0.0819453	1.87421	0.0959927	0	3.04452	0	8.64453	15.6845	0	0	1	1	1	0.955	1.60944	7.0209	8.97424
1696	2018	C37	0	0	0	0	0	0	4.2084	0.630001	0.0139752	0.0141733	1	22.8349	0.448858	0.0951163	1.74981	0.0929135	0	3.09104	0	8.71424	15.7759	0	0	1	1	1	0.9399	1.79176	7.10392	9.06711
1696	2019	C37	0	0	0	0	0	0	4.47735	0.630001	0.0139752	0.0141733	1	22.8526	0.438047	0.0999749	1.56205	0.0948049	0	3.13549	0	8.75226	16.1071	0	0	1	1	1	0.9403	1.79176	7.04487	9.01786
1696	2020	C37	0	0	0	0	0	0	4.954	0	0	0	0	22.9966	0.486754	0.130372	1.47139	0.0837391	0	3.17805	0	8.95596	16.5671	0	0	1	1	1	0.9259	1.79176	7.25478	9.30041
1696	2021	C37	0	0	0	0	0	0	4.9917	0	0	0	0	23.0093	0.496451	0.104782	1.61694	0.0898532	0	3.21888	0	8.94324	16.5706	0	0	1	1	1	0.9246	2.3979	7.43047	9.46228
1696	2022	C37	0	0	0	0	0	0	3.4408	0	0	0	0	22.8788	0.407987	0.0806803	1.57552	0.107971	0	3.2581	0	8.8882	16.5574	0	0	1	1	1	0.9445	2.94444	7.30996	9.3157
2001	2013	C27	0	0	0	0	0	0	3.1746	0	0	0	0	22.8699	0.232041	0.139765	3.22659	0.284297	0	2.30259	0	8.59137	15.9485	1	0	0	1	1	0.967	2.83321	6.64386	8.43495
2001	2014	C27	0	0	0	0	0	0	2.7454	0.84	0.0136253	0.0138135	1	22.9341	0.23111	0.118954	2.70524	0.296989	0	2.3979	0	8.63284	16.0314	1	0	0	1	1	0.9651	2.99573	6.58729	8.38173
2001	2015	C27	0	0	0	0	0	0	2.6265	1.73	0.0266523	0.0273821	1	22.9979	0.274672	0.0554199	2.09878	0.276822	0	2.48491	0	8.68575	16.0183	1	0	0	1	1	0.9557	2.83321	6.47768	8.29227
2001	2016	C27	0	0	0	0	0	0	3.3552	1.91	0.0297647	0.0306778	1	23.1578	0.290971	0.161836	2.15383	0.273489	0	2.56495	0	8.72421	16.0948	1	0	0	1	1	0.946	2.99573	6.63874	8.45119
2001	2017	C27	0	0	0	0	0	0	3.4884	3.84	0.0630956	0.0673448	1	23.6237	0.230256	0.155191	3.83313	0.255635	0	2.63906	0	8.82659	16.2544	1	0	0	1	1	0.9322	3.3322	6.80201	8.60821
2001	2018	C27	0	0	0	0	0	0	3.5865	3.31	0.0548285	0.0580091	1	23.8113	0.260766	0.205119	2.33784	0.243931	0	2.70805	0	9.08716	16.0999	1	0	0	1	1	0.9104	3.2581	6.98397	8.87039
2001	2019	C27	0	0	0	0	0	0	4.5182	1.54	0.0261282	0.0268292	1	24.0732	0.407028	0.131452	1.85566	0.272575	0	2.77259	0	9.20744	16.3532	1	0	0	1	1	0.8302	3.2581	6.72937	8.61892
2001	2020	C27	0	0	0	0	0	0	4.333	1.85	0.0323314	0.0334116	1	24.1539	0.371983	0.197068	2.11918	0.45034	0	2.83321	0	9.22029	16.4931	1	0	0	1	1	0.8325	3.46574	6.9214	8.75151
2001	2021	C27	0	0	0	0	0	0	4.956	1.86	0.0323421	0.0334231	1	24.2698	0.36978	0.210353	2.30248	0.412742	0	2.89037	0	9.28776	17.0725	1	0	0	1	1	0.8197	3.49651	7.24512	9.09686
2001	2022	C27	0	0	0	0	0	0	5.049	1.83	0.0317653	0.0328075	1	24.3679	0.381667	0.159833	1.77086	0.431798	0	2.94444	0	9.35236	16.9101	1	0	0	1	1	0.8035	3.4012	7.26266	9.12236
2002	2013	C26	0	0	0	0	0	0	2.5831	4.65	0.0586677	0.0623241	1	22.6761	0.648386	0.229524	0.687458	0.281688	1	2.30259	0	8.34783	14.9514	1	0	0	1	1	0.9404	2.48491	6.23451	7.9585
2002	2014	C26	0	0	0	0	0	0	2.5179	1.79	0.0237432	0.0243207	1	23.0004	0.709393	0.130637	0.518535	0.374297	1	2.3979	0	8.59063	15.1638	1	0	0	1	1	0.9406	2.3979	6.32748	8.07365
2002	2015	C26	0	0	0	0	0	0	2.54025	1.59	0.0229935	0.0235347	1	23.177	0.639467	0.153644	0.610936	0.33611	1	2.48491	0	8.71111	15.3092	1	0	0	1	1	0.9263	2.99573	6.39543	8.17826
2002	2016	C26	0	0	0	0	0	0	3.4344	0.959999	0.0140762	0.0142772	1	23.2679	0.696378	0.204277	0.57514	0.57893	1	2.56495	0	8.7093	15.3516	1	0	0	1	1	0.9324	2.83321	6.76263	8.47493
2002	2017	C26	0	0	0	0	0	0	2.91975	1.04	0.0159877	0.0162475	1	23.3862	0.592398	0.208649	0.792206	0.524132	1	2.63906	0	8.72632	15.4214	1	0	0	1	1	0.9008	2.89037	6.81148	8.52795
2002	2018	C26	0	0	0	0	0	0	4.0248	1.04	0.0175438	0.0178571	1	23.3724	0.565537	0.102091	0.733751	0.539797	1	2.70805	0	8.66871	15.4356	1	0	0	1	1	0.909	2.70805	6.75723	8.45081
2002	2019	C26	0	0	0	0	0	0	4.3244	1.04	0.0180681	0.0184006	1	23.5451	0.564208	0.0935667	1.08239	0.437504	1	2.77259	0	8.59434	15.0908	1	0	0	1	1	0.8636	2.94444	6.6678	8.33818
2002	2020	C26	0	0	0	0	0	0	4.655	1.04	0.0280929	0.028905	1	23.6084	0.580438	0.110567	0.777667	0.55253	1	2.83321	0	8.50735	15.4095	1	0	0	1	1	0.9023	2.99573	6.67365	8.2794
2002	2021	C26	0	0	0	0	0	0	5.00115	0.860001	0.0358184	0.0371491	1	23.6067	0.439	0.0975806	0.688501	0.538134	1	2.89037	0	8.39954	15.4963	1	0	0	1	1	0.9838	2.63906	6.92006	8.48931
2002	2022	C26	0	0	0	0	0	0	4.1206	0.860001	0.0398517	0.0415058	1	23.6564	0.45059	0.028324	0.738849	0.543228	1	2.94444	0	8.28551	14.84	1	0	0	1	1	0.9986	2.94444	6.66169	8.18255
2003	2013	C18	0	0	0	0	0	0	2.63965	0	0	0	0	21.4521	0.150952	0.12266	2.71468	0.470266	0	2.30259	0	8.88461	15.421	1	0	0	0	0	0.995	3.17805	5.79633	7.79582
2003	2014	C18	0	0	0	0	0	0	2.5228	0	0	0	0	21.4799	0.151311	0.131364	2.89358	0.450297	0	2.3979	0	8.9015	15.4422	1	0	0	0	0	0.9949	2.99573	5.83338	7.84079
2003	2015	C18	0	0	0	0	0	0	3.1935	0	0	0	0	21.4902	0.133027	0.135195	3.28433	0.42963	0	2.48491	0	8.9153	15.4978	1	0	0	0	0	0.9955	2.70805	5.84687	7.86339
2003	2016	C18	0	0	0	0	0	0	2.6808	0	0	0	0	21.7071	0.155509	0.15199	3.11482	0.341557	0	2.56495	0	8.92957	15.78	1	0	0	0	0	0.9934	3.29584	5.99092	8.01405
2003	2017	C18	0	0	0	0	0	0	3.0651	0	0	0	0	21.8328	0.178572	0.172143	2.79348	0.35801	0	2.63906	0	8.98269	15.922	1	0	0	0	0	0.9914	2.83321	6.12299	8.14662
2003	2018	C18	0	0	0	0	0	0	2.9745	1.22	0.0231192	0.0236664	1	21.8779	0.223818	0.131973	2.23338	0.374275	0	2.70805	0	8.95261	15.9226	1	0	0	0	0	0.9885	2.94444	6.15395	8.15667
2003	2019	C18	0	0	0	0	0	0	3.62805	1.3	0.0244315	0.0250433	1	21.9688	0.270035	0.113337	1.76817	0.363871	0	2.77259	0	9.07578	15.8435	1	0	0	0	0	0.9847	3.09104	6.09176	8.13282
2003	2020	C18	0.693147	0	0.693147	0.693147	0	0.693147	4.079	0	0	0	0	21.9479	0.238662	0.154142	2.13148	0.352637	0	2.83321	0	8.95995	15.5607	1	0	0	0	0	0.9867	2.89037	6.06579	8.07006
2003	2021	C18	0	0	0	0	0	0	4.83	0	0	0	0	22.1193	0.323452	0.167333	1.5101	0.304267	0	2.89037	0	9.05719	15.7239	1	0	0	0	0	0.9787	3.29584	6.31114	8.3485
2003	2022	C18	0.693147	0.693147	0	0	0	0	5.1051	0	0	0	0	22.2863	0.385706	0.171981	1.28252	0.35183	0	2.94444	0	9.04865	16.1421	1	0	0	0	0	0.9699	3.21888	6.33729	8.33714
2004	2013	C26	0	0	0	0	0	0	2.15475	2.07	0.0451374	0.0472711	1	22.7577	0.475353	0.0909682	1.04962	0.15062	1	2.30259	0	8.51399	15.0568	0	0	1	1	1	0.9408	1.60944	6.86662	8.71158
2004	2014	C26	0	0	0	0	0	0	3.4356	0	0	0	0	23.331	0.582392	0.0921632	1.16893	0.15498	1	2.3979	0	8.77848	15.338	0	0	1	1	1	0.8774	2.19722	6.7193	8.59515
2004	2015	C26	0	0	0	0	0	0	3.07725	0	0	0	0	23.7044	0.471831	0.0817118	1.7225	0.117509	1	2.48491	0	8.86968	15.6328	0	0	1	1	1	0.859	2.07944	6.89655	8.79526
2004	2016	C26	0	0	0	0	0	0	3.8496	1.4	0.0364203	0.0377969	1	23.9108	0.558185	0.0579389	1.17969	0.103329	1	2.56495	0	8.94559	15.8111	0	0	1	1	1	0.8483	2.19722	6.98516	8.9032
2004	2017	C26	0	0	0	0	0	0	2.8696	1.4	0.0317677	0.03281	1	24.0937	0.542914	0.0494704	1.47139	0.153276	1	2.63906	0	9.25961	15.9368	0	0	1	1	1	0.8136	2.63906	6.9824	8.95224
2004	2018	C26	0	0	0	0	0	0	3.9753	0	0	0	0	24.0024	0.519833	0.0631824	1.03294	0.187269	0	2.70805	0	9.3242	15.9722	0	0	1	1	1	0.8679	2.19722	7.08122	9.0628
2004	2019	C26	0	0	0	0	0	0	3.9558	0	0	0	0	24.0055	0.502796	0.0717045	0.917752	0.201997	0	2.77259	0	9.39682	16.0951	0	0	1	1	1	0.8831	2.77259	6.98583	8.98539
2004	2020	C26	0	0	0	0	0	0	3.817	0.789997	0.0187336	0.0190913	1	24.0635	0.499163	0.0653756	0.921697	0.216002	0	2.83321	0	9.43036	16.0167	0	0	1	1	1	0.8826	2.48491	7.02237	9.02049
2004	2021	C26	0	0	0	0	0	0	3.5532	0	0	0	0	24.1259	0.473322	0.0617455	1.0812	0.205534	0	2.89037	0	9.40968	15.7707	0	0	1	1	1	0.8622	2.63906	7.15774	9.14686
2004	2022	C26	0.693147	0.693147	0	0	0	0	4.9236	0.790001	0.0208829	0.0213283	1	24.1253	0.448755	0.0696063	1.03983	0.23462	0	2.94444	0	9.43156	15.953	0	0	1	1	1	0.868	2.56495	7.19198	9.17464
2005	2013	C38	0	0	0	0	0	0	2.3361	9.33	0.223046	0.287077	1	23.1138	0.608422	0.00108738	0.837742	0.314125	0	2.30259	0	9.25445	15.0758	1	0	0	1	1	0.913	1.60944	5.96361	7.96043
2005	2014	C38	1.38629	0.693147	1.09861	1.09861	1.09861	0	2.3541	3.04	0.0716981	0.0772358	1	23.2833	0.544834	0.00262864	0.95997	0.30882	0	2.3979	0	9.2886	15.3784	1	0	0	1	1	0.8891	1.09861	6.20329	8.19587
2005	2015	C38	0	0	0	1.38629	0.693147	1.09861	3.7395	2.23	0.0562422	0.0595939	1	23.3209	0.553921	0.0023791	1.03094	0.272896	0	2.48491	0	9.28247	15.4825	1	0	0	1	1	0.8837	1.60944	6.30287	8.30269
2005	2016	C38	0.693147	0	0.693147	0.693147	0	0.693147	2.9952	1.13	0.0306481	0.0316172	1	23.3282	0.569605	0.0047114	0.910321	0.274178	0	2.56495	0	9.27378	15.3721	1	0	0	1	1	0.8858	1.60944	6.19803	8.19334
2005	2017	C38	0	0	0	0	0	0	3.6601	5.87	0.119601	0.135848	1	23.3583	0.537444	-0.157364	0.958507	0.254077	0	2.63906	0	9.28517	14.877	1	0	0	1	1	0.8832	1.60944	6.23799	8.24254
2005	2018	C38	0	0	0	0.693147	0.693147	0	4.4757	5.87	0.120956	0.1376	1	23.0691	0.443943	-0.661445	0.736166	0.382897	0	2.70805	0	9.26748	14.9551	1	0	0	1	1	0.9248	1.94591	6.17555	8.16029
2006	2013	C35	0	0	0	0	0	0	2.4895	2.35	0.0535185	0.0565447	1	21.4233	0.595124	-0.221687	1.05207	0.234116	0	2.30259	0	7.18614	14.9198	1	0	0	1	0	0.9793	2.70805	5.8672	7.32287
2006	2015	C35	0	0	0	0	0	0	3.3615	1.65	0.0379834	0.0394831	1	21.169	0.438473	0.0162059	1.51844	0.173167	0	2.48491	0	6.7546	15.0276	1	0	0	1	0	0.9882	2.56495	6.03881	7.39728
2006	2016	C35	0	0	0	0	0	0	2.9632	2.34	0.0518617	0.0546985	1	21.2051	0.419551	0.0632747	1.63517	0.156146	0	2.56495	0	6.81344	15.4797	1	0	0	1	0	0.9883	3.04452	6.09145	7.47893
2006	2017	C35	0	0	0	0	0	0	2.66985	1.65	0.0378701	0.0393607	1	21.3011	0.42375	0.0957255	1.59379	0.135532	0	2.63906	0	6.95081	15.5958	1	0	0	1	0	0.9913	2.70805	6.3436	7.78651
2006	2018	C35	1.09861	0.693147	0.693147	0	0	0	2.8746	2.12	0.0484239	0.0508881	1	21.3771	0.46119	0.0064834	1.46381	0.197326	0	2.70805	0	7.12367	15.2728	1	0	0	1	0	0.9848	2.70805	6.23565	7.69229
2006	2019	C35	0.693147	0.693147	0	0.693147	0	0.693147	4.6645	2.12	0.045116	0.0472477	1	21.2641	0.465939	-0.125407	1.53947	0.246853	0	2.77259	0	7.07918	15.4735	1	0	0	1	0	0.9862	2.89037	6.08801	7.51611
2006	2020	C35	0	0	0	0	0	0	3.585	1.65	0.0389795	0.0405605	1	21.4513	0.533718	0.0428438	1.43068	0.195732	0	2.83321	0	7.07412	15.9185	1	0	0	1	0	0.9905	2.70805	6.3106	7.74177
2006	2021	C35	0.693147	0.693147	0	0	0	0	4.4394	1.65	0.0378093	0.039295	1	21.6443	0.572265	0.101432	1.42752	0.142209	0	2.89037	0	7.11639	16.1579	1	0	0	1	0	0.9835	2.70805	6.7928	8.25342
2006	2022	C35	1.09861	0.693147	0.693147	0.693147	0	0.693147	4.1239	1.65	0.0372882	0.0387324	1	21.674	0.467099	0.243728	1.78723	0.131703	0	2.94444	0	7.17778	16.0434	1	0	0	1	0	0.9847	2.70805	7.08225	8.57059
2007	2013	C27	0	0	0	0	0	0	2.33935	0	0	0	0	22.0162	0.0912768	0.154866	7.08052	0.221519	1	2.30259	0	7.07412	15.3367	0	1	0	1	1	0.9949	2.89037	6.23081	7.58617
2007	2014	C27	0	0	0	0	0	0	3.0989	1.35	0.0246126	0.0252336	1	22.0502	0.0510744	0.155072	18.747	0.20541	1	2.3979	0	7.08924	15.2549	0	1	0	1	1	1	2.99573	6.33776	7.70324
2007	2015	C27	0	0	0	0	0	0	2.96025	1.15	0.0203324	0.0207544	1	22.1149	0.0522958	0.15478	15.4101	0.240957	1	2.48491	0	7.32317	15.3129	0	1	0	1	1	1	2.94444	6.35481	7.78148
2007	2016	C27	0	0	0	0	0	0	3.1568	1.15	0.0205174	0.0209471	1	22.2602	0.056135	0.185429	14.7873	0.219062	1	2.56495	0	7.44892	15.3758	0	1	0	1	1	0.9966	3.09104	6.55949	8.02681
2007	2017	C27	0	0	0	0	0	0	4.1157	4.83	0.0827622	0.0902298	1	22.3756	0.0722776	0.173257	9.72655	0.183897	1	2.63906	0	7.5761	15.3673	0	1	0	1	1	0.9939	2.70805	6.71184	8.23242
2007	2018	C27	0	0	0	0	0	0	3.0735	4.14	0.0678688	0.0728104	1	22.594	0.11096	0.2279	6.63776	0.157337	1	2.70805	0	7.67043	15.4775	0	1	0	1	1	0.9885	3.04452	6.96206	8.51042
2007	2019	C27	0	0	0	0	0	0	3.2528	1.14	0.0181529	0.0184885	1	22.7492	0.0922112	0.217892	8.18585	0.161542	1	2.77259	0	7.79028	15.4718	0	1	0	1	1	0.989	2.83321	7.01238	8.58476
2007	2020	C27	0	0	0	0	0	0	3.78	1.83	0.0313948	0.0324124	1	23.0297	0.193076	0.246145	3.91949	0.138164	1	2.83321	0	7.96797	15.4718	0	1	0	1	1	0.9707	2.70805	7.21132	8.83528
2007	2021	C27	0.693147	0	0.693147	0.693147	0	0.693147	4.1874	0	0	0	0	23.1688	0.214366	0.169433	3.09302	0.19097	1	2.89037	0	7.98173	15.6793	0	1	0	1	1	0.9591	3.3322	6.99755	8.57561
2007	2022	C27	0.693147	0	0.693147	0.693147	0	0.693147	3.8929	0	0	0	0	23.4139	0.171657	0.117286	3.75971	0.139957	0	2.94444	0	8.08425	15.501	0	1	0	1	1	0.958	3.49651	6.97858	8.60153
2008	2013	C35	0.693147	0	0.693147	0	0	0	2.21715	2.2	0.0549862	0.0581856	1	22.616	0.414207	0.151271	1.67141	0.190887	1	2.30259	0	9.01445	16.3679	1	0	0	1	0	0.9548	3.13549	6.58191	8.60021
2008	2014	C35	1.38629	1.38629	0	0.693147	0	0.693147	2.9197	1.37	0.0415152	0.0433133	1	22.6968	0.399683	0.174627	1.75018	0.176192	1	2.3979	0	8.99875	16.381	1	0	0	1	0	0.9532	3.04452	6.83931	8.85177
2008	2015	C35	0	0	0	0	0	0	2.92425	3.2	0.0944789	0.104336	1	22.7491	0.352195	0.161694	2.03751	0.172173	1	2.48491	0	9.03277	16.4444	1	0	0	1	0	0.9565	3.09104	6.82178	8.84353
2008	2016	C35	1.09861	0.693147	0.693147	0	0	0	3.0568	5.41	0.148667	0.174629	1	23.0621	0.464944	0.144236	1.26504	0.148771	1	2.56495	0	9.19075	16.6344	1	0	0	1	0	0.9254	3.29584	6.93617	8.99757
2008	2017	C35	1.09861	0	1.09861	0.693147	0	0.693147	3.27505	4.45	0.117414	0.133034	1	23.3697	0.483533	0.26664	1.44305	0.0972312	1	2.63906	0	9.39191	16.9285	1	0	0	1	0	0.9014	2.94444	7.36907	9.51733
2008	2018	C35	2.48491	2.07944	1.60944	1.09861	0	1.09861	2.979	5.71	0.114705	0.129567	1	23.6648	0.546257	0.217272	1.60221	0.0761087	1	2.70805	0	9.47501	17.0529	1	0	0	1	0	0.8611	3.3322	7.27352	9.44678
2008	2019	C35	2.48491	1.94591	1.79176	1.60944	0	1.60944	3.70595	4.54	0.107941	0.121002	1	23.6077	0.492654	0.0696818	1.74864	0.0801006	1	2.77259	0	9.47309	17.0512	1	0	0	1	0	0.8694	3.29584	7.1328	9.30601
2008	2020	C35	1.79176	0.693147	1.60944	2.19722	1.38629	1.79176	3.392	3.52	0.0667046	0.0714721	1	23.7841	0.526873	0.103613	1.8272	0.0635174	1	2.83321	0	9.55917	17.1415	1	0	0	1	0	0.8702	3.04452	7.32402	9.53497
2008	2021	C35	0	0	0	2.30259	1.79176	1.60944	4.50975	1.37	0.0266433	0.0273726	1	24.0258	0.556431	0.187777	1.58907	0.130069	1	2.89037	0	9.64601	17.3227	1	0	0	1	0	0.9445	3.09104	7.42394	9.56129
2008	2022	C35	0.693147	0	0.693147	1.38629	1.09861	0.693147	3.3242	0	0	0	0	24.1862	0.516923	0.0933149	2.04032	0.109888	1	2.94444	0	9.81657	17.5528	1	0	0	1	0	0.8615	3.29584	7.25652	9.45741
2009	2013	C34	1.09861	0.693147	0.693147	1.09861	0	1.09861	3.1694	2.9	0.0553647	0.0586096	1	22.0896	0.616131	0.0322083	1.27869	0.161964	0	2.30259	0	6.73221	15.0648	1	0	0	1	0	0.9591	1.60944	6.88302	8.13929
2009	2014	C34	0	0	0	0.693147	0	0.693147	2.247	5.08	0.115612	0.130726	1	22.0824	0.589513	0.0600132	1.2601	0.157945	0	2.3979	0	6.72022	15.1238	1	0	0	1	0	0.9611	1.60944	6.91394	8.16937
2009	2015	C34	0	0	0	1.09861	1.09861	0	3.73725	2.8	0.0683428	0.0733561	1	22.2475	0.564555	0.0669319	1.23468	0.207178	0	2.48491	0	7.98888	14.9966	1	0	0	1	0	0.9564	1.94591	6.43181	8.10496
2009	2016	C34	1.09861	0.693147	0.693147	0	0	0	3.3448	1.27	0.0318057	0.0328505	1	22.2956	0.550989	0.0475785	1.26695	0.206457	0	2.56495	0	7.87588	14.9313	1	0	0	1	0	0.956	2.3979	6.59134	8.21807
2009	2017	C34	0	0	0	0.693147	0	0.693147	3.0804	0	0	0	0	22.395	0.58271	0.0426706	1.25403	0.149542	0	2.63906	0	7.80139	15.2033	1	0	0	1	0	0.9484	2.19722	6.67558	8.29953
2009	2018	C34	0	0	0	0	0	0	2.8341	0	0	0	0	22.5215	0.585447	0.0596685	1.15368	0.134118	0	2.70805	0	8.0057	14.8125	1	0	0	1	0	0.942	2.19722	6.92926	8.6263
2009	2019	C34	0	0	0	0	0	0	3.64325	0	0	0	0	22.4928	0.642903	0.0256006	1.09831	0.12704	1	2.77259	0	7.95402	15.2735	1	0	0	1	0	0.938	1.94591	6.86496	8.55215
2009	2020	C34	0.693147	0	0.693147	0	0	0	3.764	0	0	0	0	22.5019	0.648151	0.0414259	1.13832	0.124231	1	2.83321	0	7.98718	15.2926	1	0	0	1	0	0.9372	2.3979	6.98053	8.68136
2009	2021	C34	1.09861	0.693147	0.693147	0.693147	0	0.693147	5.24265	0	0	0	0	22.5516	0.646744	0.0652584	1.14737	0.117624	1	2.89037	0	7.97384	15.4661	1	0	0	1	0	0.9349	2.19722	7.03833	8.73481
2009	2022	C34	0	0	0	0.693147	0	0.693147	3.5299	0.849998	0.0236505	0.0242234	1	22.7058	0.682967	0.0861283	1.10397	0.112415	1	2.94444	0	8.01895	15.4477	1	0	0	1	0	0.9454	3.13549	7.13846	8.83952
2010	2013	C26	0	0	0	0	0	0	1.99875	0	0	0	0	22.0136	0.432607	0.117326	2.60508	0.219054	0	2.30259	0	7.6695	15.3371	1	0	0	1	1	0.974	1.94591	7.24865	8.82413
2010	2014	C26	0	0	0	0	0	0	2.5718	0	0	0	0	22.1995	0.505613	0.136234	2.21706	0.1783	0	2.3979	0	7.86134	15.3841	1	0	0	1	1	0.9638	2.19722	7.3665	9.01463
2010	2015	C26	0	0	0	0	0	0	3.2415	0	0	0	0	23.3962	0.229641	0.0928534	5.92439	0.0619279	1	2.48491	0	8.52377	16.4431	1	0	0	1	1	0.9449	1.60944	7.08614	8.96225
2010	2016	C26	0	0	0	0	0	0	3.152	0	0	0	0	23.563	0.311301	0.0665621	2.82485	0.0824305	1	2.56495	0	8.75778	16.5647	1	0	0	1	1	0.9705	1.60944	7.31839	9.2306
2010	2017	C26	0	0	0	0	0	0	2.94525	0	0	0	0	23.9046	0.480685	0.0444388	1.54286	0.06938	1	2.63906	0	8.93182	16.2777	1	0	0	1	1	0.9223	3.09104	8.06084	10.0184
2010	2018	L72	0	0	0	0	0	0	3.9681	0	0	0	0	24.1221	0.549848	0.0691987	1.14774	0.0544767	1	2.70805	0	8.75479	16.5918	1	0	0	0	0	0.869	2.99573	8.19687	10.092
2010	2019	L72	0	0	0	0	0	0	3.8874	0	0	0	0	24.1405	0.46239	0.10971	1.39405	0.0561946	1	2.77259	0	8.69484	16.5912	1	0	0	0	0	0.8353	2.89037	8.21632	10.084
2010	2020	L72	0	0	0	0	0	0	4.735	1.22	0.0169775	0.0172707	1	24.2689	0.53419	0.0973402	1.34697	0.0473025	0	2.83321	0	8.5543	16.8374	1	0	0	0	0	0.8321	3.13549	8.35609	10.177
2010	2021	L72	0	0	0	0	0	0	3.7527	1.32	0.0188787	0.019242	1	24.4342	0.560677	0.133816	1.10901	0.0360255	0	2.89037	0	8.5781	16.9503	1	0	0	0	0	0.8671	3.21888	8.86255	10.704
2010	2022	L72	0	0	0	0	0	0	4.4638	1.44	0.0221165	0.0226167	1	24.4394	0.552346	0.0447943	1.21227	0.041581	0	2.94444	0	8.54422	16.6998	1	0	0	0	0	0.8531	3.61092	8.89377	10.7064
2011	2013	C34	0.693147	0	0.693147	1.09861	0	1.09861	2.96075	1.3	0.0209542	0.0214027	1	22.9742	0.63982	0.0486177	1.30702	0.125161	0	2.30259	0	9.15144	15.3533	1	0	0	1	0	0.9059	2.19722	6.92827	9.00393
2011	2014	C34	0	0	0	0.693147	0	0.693147	3.3677	1.3	0.0255603	0.0262308	1	23.0648	0.660421	0.0303002	0.892054	0.145288	0	2.3979	0	9.14569	15.732	1	0	0	1	0	0.8965	1.94591	6.90865	8.95581
2011	2015	C34	0	0	0	0.693147	0.693147	0	2.721	2.18	0.0439339	0.0459528	1	23.0605	0.639648	0.0186691	0.767939	0.148079	0	2.48491	0	9.06439	15.544	1	0	0	1	0	0.9098	2.19722	6.82539	8.84106
2011	2016	C34	1.38629	1.09861	0.693147	0.693147	0	0.693147	2.7208	5.93	0.114656	0.129504	1	23.1896	0.615795	0.0194669	0.826031	0.134595	0	2.56495	0	9.1491	15.2216	1	0	0	1	0	0.8984	1.94591	6.77414	8.81723
2011	2017	C34	1.09861	1.09861	0	1.09861	1.09861	0	3.73235	7.79	0.154166	0.182265	1	23.353	0.679482	0.0182632	0.942427	0.118125	0	2.63906	0	9.30792	15.6474	1	0	0	1	0	0.8827	3.04452	7.04328	9.1411
2011	2018	C34	1.38629	0	1.38629	0	0	0	2.7585	7.76	0.154397	0.182588	1	23.0535	0.793523	-0.702647	1.02467	0.153308	0	2.70805	0	9.33079	15.7633	1	0	0	1	0	0.9179	2.94444	7.16643	9.27692
2011	2019	C34	0	0	0	1.09861	0	1.09861	4.20185	5.36	0.111993	0.126118	1	22.8864	0.745979	0.010599	1.32887	0.135262	0	2.77259	0	9.2362	15.7808	1	0	0	1	0	0.9188	2.94444	7.23183	9.33975
2011	2020	C34	1.79176	1.60944	0.693147	1.09861	0	1.09861	4.192	3.02	0.0631667	0.0674258	1	22.8637	0.849927	-0.592946	0.97356	0.113012	0	2.83321	0	9.33114	15.8596	1	0	0	1	0	0.9439	2.89037	7.01302	9.1781
2011	2021	C34	1.38629	0.693147	1.09861	0.693147	0	0.693147	4.0278	0	0	0	0	22.8348	0.802016	0.271614	1.08635	0.112205	0	2.89037	0	9.30474	16.2112	1	0	0	1	0	0.9351	2.83321	7.31934	9.47869
2011	2022	C34	0	0	0	1.38629	1.09861	0.693147	4.4517	9.71	0.194045	0.240764	1	22.8218	0.565601	0.322902	1.52994	0.112267	0	2.94444	0	9.22818	16.0579	1	0	0	1	0	0.9297	3.09104	7.38872	9.52132
2012	2013	C22	0	0	0	0	0	0	1.9513	2.3	0.0838803	0.0915605	1	21.2243	0.276034	0.00563598	1.92613	0.418448	0	2.30259	0	7.2233	14.9044	1	0	0	0	0	0.9923	2.19722	6.0562	7.48348
2012	2014	C22	0	0	0	0	0	0	3.4902	0	0	0	0	21.1844	0.215853	0.0409617	2.33345	0.431398	0	2.3979	0	7.19968	14.9111	1	0	0	0	0	0.9943	2.19722	6.0199	7.43955
2012	2015	C22	1.38629	1.09861	0.693147	0.693147	0	0.693147	2.3055	4.12	0.148201	0.173986	1	21.2081	0.231634	0.0221412	2.29929	0.405361	0	2.48491	0	7.2428	14.6847	1	0	0	0	0	0.9938	1.09861	5.96217	7.4019
2012	2016	C22	0	0	0	0	0	0	2.4816	4.12	0.141629	0.164998	1	21.2821	0.276121	0.0143207	2.3844	0.34664	0	2.56495	0	7.25418	14.2585	1	0	0	0	0	0.9919	1.60944	6.02612	7.47911
2012	2017	C22	0	0	0	1.09861	1.09861	0	3.3184	4.12	0.141629	0.164998	1	21.2984	0.269959	0.0325586	2.3415	0.31962	0	2.63906	0	6.97073	14.9844	1	0	0	0	0	0.9919	1.94591	6.25972	7.61579
2012	2018	C22	0	0	0	0	0	0	2.8971	4.12	0.152311	0.179677	1	21.3452	0.282503	0.0293114	2.12755	0.270852	0	2.70805	0	6.9256	15.0663	1	0	0	0	0	0.9911	3.17805	6.39519	7.74777
2012	2019	C22	0	0	0	0	0	0	4.56665	4.12	0.163168	0.194983	1	21.3339	0.238061	0.0502653	2.81712	0.231318	1	2.77259	0	6.97728	15.1892	1	0	0	0	0	0.9926	3.2581	6.42196	7.81212
2012	2020	C22	0	0	0	0	0	0	4.945	4.12	0.168232	0.202258	1	21.5288	0.2994	0.11333	2.576	0.16003	1	2.83321	0	7.05618	15.3652	1	0	0	0	0	0.9886	3.29584	6.71217	8.1504
2012	2021	C22	0	0	0	0	0	0	3.1752	0	0	0	0	21.6049	0.255195	0.0889441	3.13622	0.13336	1	2.89037	0	6.98101	15.4901	1	0	0	0	0	0.9896	3.49651	6.93271	8.35504
2012	2022	C22	0	0	0	0	0	0	3.6674	1.58	0.0546902	0.0578543	1	21.5566	0.255033	0.0434431	3.01123	0.151186	1	2.94444	0	6.82979	15.4988	1	0	0	0	0	0.99	3.61092	6.71725	8.07559
2014	2013	C29	0	0	0	0.693147	0	0.693147	3.01535	3.03	0.0563721	0.0597397	1	21.3624	0.205101	0.120313	3.63928	0.235732	0	2.30259	0	7.41095	15.4861	0	1	0	1	0	0.9956	2.56495	6.54686	8.09102
2014	2014	C29	0	0	0	0.693147	0.693147	0	2.7986	3.03	0.0616732	0.0657267	1	21.3993	0.206241	0.100094	3.38457	0.272912	0	2.3979	0	7.42297	15.363	0	1	0	1	0	0.9952	1.60944	6.53871	8.06709
2014	2015	C29	0	0	0	0	0	0	2.71875	3.03	0.04831	0.0507623	1	21.4548	0.214431	0.114168	3.1384	0.339392	0	2.48491	0	7.52348	15.4112	0	1	0	1	0	0.9955	1.60944	6.50875	8.04393
2014	2016	C29	0	0	0	0	0	0	3.3256	2.94	0.0441441	0.0461828	1	21.5461	0.228892	0.122492	3.13063	0.324107	0	2.56495	0	7.58984	15.4817	0	1	0	1	0	0.9933	2.83321	6.53435	8.08891
2014	2017	C29	0	0	0	0	0	0	3.17985	3.69	0.0525267	0.0554387	1	21.5993	0.25191	0.118962	2.92527	0.279856	0	2.63906	0	7.5632	15.895	0	1	0	1	0	0.9924	1.79176	6.617	8.17209
2014	2018	C29	0	0	0	0	0	0	3.9573	1.01	0.0148924	0.0151175	1	21.6542	0.261647	0.125676	2.74162	0.272586	0	2.70805	0	7.57507	15.9752	0	1	0	1	0	0.9922	2.07944	6.75581	8.31211
2014	2019	C29	0	0	0	0	0	0	3.01435	1.01	0.0142878	0.0144949	1	21.6577	0.255583	0.145624	2.69511	0.304392	0	2.77259	0	7.6256	16.0489	0	1	0	1	0	0.9895	2.30259	6.81992	8.38223
2014	2020	C29	0	0	0	0	0	0	4.289	0.989998	0.0143187	0.0145267	1	21.8066	0.312442	0.157347	2.17553	0.288782	0	2.83321	0	7.67229	16.0726	0	1	0	1	0	0.987	2.56495	6.83208	8.40094
2014	2021	C29	0.693147	0	0.693147	0	0	0	5.17965	0	0	0	0	21.8251	0.278495	0.152806	2.31903	0.282689	0	2.89037	0	7.66435	16.1301	0	1	0	1	0	0.9864	2.48491	6.93581	8.50207
2014	2022	C29	0	0	0	0.693147	0	0.693147	4.5848	0	0	0	0	21.9966	0.349297	0.164042	1.93083	0.266556	0	2.94444	0	7.71957	16.2411	0	1	0	1	0	0.9796	2.63906	6.97802	8.55215
2015	2018	C17	1.09861	0.693147	0.693147	0	0	0	3.8871	0	0	0	0	20.2832	0.0645327	0.0128909	12.1192	0.103014	1	2.70805	0	5.92426	14.8121	1	0	0	0	0	0.9999	2.19722	6.36282	7.57147
2015	2019	D44	0	0	0	0.693147	0	0.693147	4.4631	0	0	0	0	23.9047	0.68091	0.201766	0.8655	0.438671	0	2.77259	0	7.97005	15.7962	1	0	0	0	1	0.9069	2.56495	7.62097	9.02217
2015	2020	D44	0	0	0	0	0	0	3.796	0	0	0	0	24.0627	0.703167	0.128738	0.829179	0.463677	0	2.83321	0	8.00202	16.7981	1	0	0	0	1	0.8947	3.49651	7.60422	8.99367
2015	2021	D44	0	0	0	0	0	0	3.21405	1.18999	0.0156024	0.0158497	1	24.0375	0.708479	0.155174	0.951425	0.444346	0	2.89037	0	8.01863	17.0719	1	0	0	0	1	0.8781	2.94444	7.60921	9.01221
2015	2022	D44	0	0	0	0	0	0	4.7014	2.57	0.0399192	0.041579	1	24.1224	0.593003	0.0649142	1.24866	0.404753	0	2.94444	0	8.07527	17.2016	1	0	0	0	1	0.8399	2.63906	7.52634	8.95108
2016	2013	K70	0	0	0	0	0	0	2.12745	0	0	0	0	21.9937	0.444125	0.332703	3.31019	0.0310539	0	2.30259	0	6.53233	15.8494	1	0	0	0	0	0.9761	2.19722	6.70602	8.08135
2016	2014	K70	0	0	0	0	0	0	2.4941	0	0	0	0	22.2335	0.616642	0.00374541	2.51876	0.0256614	0	2.3979	0	6.72143	15.7345	1	0	0	0	0	0.9601	1.60944	5.76975	7.20905
2016	2015	K70	0	0	0	0	0	0	3.14175	1.28	0.0165417	0.01682	1	22.3408	0.660603	0.0359465	1.51108	0.0289274	0	2.48491	0	6.77308	15.7603	1	0	0	0	0	0.9463	2.3979	6.86883	8.30208
2016	2016	K70	0	0	0	0	0	0	3.928	1.1	0.0139064	0.0141025	1	22.6958	0.749816	0.0499551	1.21202	0.0182352	1	2.56495	0	6.78785	15.9037	1	0	0	0	0	0.929	1.94591	6.94126	8.39165
2016	2017	K70	0	0	0	0	0	0	4.10295	0.440002	0.00569509	0.00572771	1	22.6862	0.651444	0.407163	1.91657	0.0240549	1	2.63906	0	6.72383	15.7956	1	0	0	0	0	0.9327	1.60944	7.69712	9.09458
2016	2018	K70	0	0	0	0	0	0	3.7485	0.209999	0.00271703	0.00272443	1	22.7133	0.632957	0.310129	2.116	0.0192398	0	2.70805	0	6.74876	15.8579	1	0	0	0	0	0.9682	2.19722	7.44324	8.87144
2016	2019	K70	0	0	0	0	0	0	3.01435	0	0	0	0	22.8876	0.636905	0.301463	1.59978	0.0130294	0	2.77259	0	6.83411	15.164	1	0	0	0	0	0.9176	1.60944	7.59803	9.08128
2016	2020	K70	0	0	0	0	0	0	3.837	0	0	0	0	22.772	0.47793	0.231241	2.01561	0.0147957	0	2.83321	0	6.78672	15.8967	1	0	0	0	0	0.9658	2.30259	7.68684	9.15144
2016	2021	K70	0	0	0	0	0	0	3.3096	0	0	0	0	22.6576	0.324115	0.162144	2.64675	0.0148019	0	2.89037	0	6.77992	16.2825	1	0	0	0	0	0.986	1.60944	7.49681	8.97146
2016	2022	K70	0	0	0	0	0	0	3.8709	0.270004	0.00348978	0.003502	1	22.6069	0.296253	0.0311096	2.71603	0.0247957	0	2.94444	0	6.81014	16.3974	1	0	0	0	0	0.9767	1.60944	6.34701	7.78154
2019	2013	C27	0	0	0	0	0	0	1.98315	3.09	0.0642412	0.0686514	1	20.7825	0.521535	0.0518163	0.921528	0.422836	0	2.30259	0	7.47307	15.0399	1	0	0	1	1	0.9907	2.56495	5.67556	7.24204
2019	2014	C27	0	0	0	0	0	0	3.171	0	0	0	0	21.9276	0.237268	0.155968	1.61778	0.162297	1	2.3979	0	7.8462	15.0874	1	0	0	1	1	0.9941	2.83321	6.34563	8.02848
2019	2015	C27	0	0	0	0	0	0	3.2595	0	0	0	0	22.2377	0.366453	0.133466	1.06335	0.161492	1	2.48491	0	8.01731	15.0331	1	0	0	1	1	0.9723	2.56495	6.57768	8.28979
2019	2016	C27	0	0	0	0	0	0	2.7944	1.17	0.020512	0.0209415	1	22.6668	0.441462	0.201558	0.938515	0.111952	1	2.56495	0	8.19063	15.238	1	0	0	1	1	0.9508	2.70805	6.8481	8.61695
2019	2017	C27	0	0	0	0	0	0	2.83985	3.46	0.0633236	0.0676045	1	22.8943	0.226451	0.236952	2.30283	0.0953719	1	2.63906	0	8.25219	15.5856	1	0	0	1	1	0.9675	2.70805	7.02819	8.81225
2019	2018	C27	0	0	0	0	0	0	2.8665	2.57	0.0484357	0.0509012	1	23.0031	0.29537	0.101489	1.54221	0.0880748	1	2.70805	0	8.34996	15.3628	1	0	0	1	1	0.9528	2.83321	7.03386	8.85062
2019	2019	C27	0	0	0	0	0	0	3.40575	0.529999	0.0102041	0.0103093	1	23.1271	0.293164	0.118716	1.22093	0.0811223	1	2.77259	0	8.36521	15.6031	1	0	0	1	1	0.9474	2.77259	7.13229	8.95005
2019	2020	C27	0	0	0	0	0	0	3.146	0	0	0	0	23.1775	0.249803	0.112542	1.64686	0.0892797	1	2.83321	0	8.32434	15.3131	1	0	0	1	1	0.9528	2.94444	7.16589	8.95254
2019	2021	C27	0	0	0	0	0	0	5.05365	0	0	0	0	23.2218	0.278712	0.027674	1.55766	0.105874	1	2.89037	0	8.36288	15.3241	1	0	0	1	1	0.9444	2.89037	6.90623	8.68338
2019	2022	C27	0	0	0	0	0	0	3.3363	0	0	0	0	23.2525	0.270838	0.0141907	1.6777	0.106886	1	2.94444	0	8.37517	16.0528	1	0	0	1	1	0.9439	3.13549	6.75412	8.53138
2020	2013	C27	0	0	0	0	0	0	2.9042	0	0	0	0	21.0044	0.382486	0.0809127	1.22618	0.290568	0	2.30259	0	7.31122	14.7883	1	0	0	1	1	0.9916	2.19722	6.11362	7.63755
2020	2014	C27	0	0	0	0	0	0	3.2578	4.4	0.096682	0.10703	1	21.4482	0.32263	0.0966204	1.88668	0.285672	0	2.3979	0	7.45645	15.0108	1	0	0	1	1	0.9887	2.19722	6.20539	7.73565
2020	2015	C27	0	0	0	0	0	0	3.14325	3.2851	0.0780906	0.0847053	1	21.8016	0.231094	0.0905649	2.32303	0.205219	0	2.48491	0	7.72754	15.3211	1	0	0	1	1	0.9903	2.19722	6.20849	7.8358
2020	2016	C27	0	0	0	0	0	0	3.1648	3.23	0.0675167	0.0724053	1	21.9143	0.262634	0.0867005	1.95761	0.186583	0	2.56495	0	7.78364	15.3502	1	0	0	1	1	0.9856	2.19722	6.45989	8.10587
2020	2017	C27	0	0	0	0	0	0	3.82415	5.4	0.116154	0.131419	1	22.3133	0.191361	0.0835506	3.44609	0.138752	0	2.63906	0	7.79524	15.3844	1	0	0	1	1	0.9912	2.56495	6.60418	8.24311
2020	2018	C27	0	0	0	0	0	0	3.5847	3.64	0.077086	0.0835245	1	22.3311	0.284143	0.0985515	2.26362	0.14259	0	2.70805	0	7.92696	16.0715	1	0	0	1	1	0.9814	2.63906	6.81603	8.49838
2020	2019	C27	0	0	0	0	0	0	4.6265	3.64	0.0810691	0.0882211	1	22.4505	0.340328	0.143312	1.9687	0.161442	0	2.77259	0	8.00637	17.0453	1	0	0	1	1	0.9728	2.63906	6.9487	8.63339
2020	2020	C27	0	0	0	0	0	0	3.891	3.73	0.0853938	0.0933667	1	22.4578	0.305948	0.170952	2.02023	0.165713	0	2.83321	0	8.09132	16.6731	1	0	0	1	1	0.9712	2.83321	6.7896	8.50181
2020	2021	C27	0	0	0	0	0	0	4.84575	3.49	0.0748284	0.0808806	1	22.582	0.245927	0.140178	2.33159	0.168847	0	2.89037	0	8.15766	16.2581	1	0	0	1	1	0.9762	2.48491	6.75604	8.47688
2020	2022	C27	0	0	0	0	0	0	4.0216	1.43	0.0289064	0.0297669	1	22.7197	0.297531	0.133436	1.80742	0.175374	0	2.94444	0	8.31899	16.1544	1	0	0	1	1	0.9812	3.4012	6.77269	8.53346
2021	2013	C35	0	0	0	0	0	0	2.9991	1.19	0.0325225	0.0336158	1	21.9178	0.664382	0.0433021	1.04603	0.15161	0	2.30259	0	7.74803	14.9519	1	0	0	1	0	0.963	1.09861	6.12746	7.78283
2021	2014	C35	0	0	0	0	0	0	2.6397	1.19	0.0253515	0.0260109	1	22.1298	0.62182	0.0074683	1.25281	0.113151	1	2.3979	0	7.76853	15.0162	1	0	0	1	0	0.9591	1.09861	6.00558	7.67736
2021	2015	C35	0	0	0	0	0	0	3.43575	0	0	0	0	21.2217	0.374299	-0.348659	1.42782	0.221827	1	2.48491	0	7.30787	15.5664	1	0	0	1	0	0.9895	1.09861	5.83182	7.36032
2021	2016	C35	0	0	0	0	0	0	3.2224	0	0	0	0	21.2805	0.404719	0.0165967	2.04567	0.136066	1	2.56495	0	7.11639	15.7961	1	0	0	1	0	0.9879	1.60944	5.87905	7.38459
2021	2017	C35	0	0	0	0	0	0	2.8662	0	0	0	0	21.2873	0.4623	-0.0953428	1.41135	0.122309	0	2.63906	0	7.30921	16.2325	1	0	0	1	0	0.9861	1.09861	6.24731	7.83461
2021	2018	C35	0	0	0	0	0	0	3.96	0	0	0	0	21.021	0.48095	-0.287642	1.4542	0.17919	0	2.70805	0	7.40123	16.26	1	0	0	1	0	0.989	1.09861	6.31249	7.92085
2022	2013	C27	0	0	0	0	0	0	3.185	0	0	0	0	21.0382	0.118289	0.262762	6.08924	0.161245	0	2.30259	0	6.98657	15.7572	1	0	0	1	1	0.9975	1.60944	6.5018	7.96765
2023	2013	C37	0	0	0	0	0	0	3.19345	7.56	0.1728	0.208898	1	21.5815	0.317597	0.0899608	2.39713	0.266091	0	2.30259	0	6.34036	14.75	0	0	1	1	1	0.9871	1.94591	5.67282	6.78662
2023	2014	C37	0.693147	0	0.693147	0	0	0	2.3891	1.48	0.0349882	0.0362567	1	21.8058	0.41691	0.0892773	3.80381	0.257109	0	2.3979	0	6.55393	14.8547	0	0	1	1	1	0.9834	1.60944	5.68845	6.85968
2023	2015	C37	0.693147	0	0.693147	0.693147	0	0.693147	3.3975	0	0	0	0	22.2364	0.174659	0.00913146	11.1237	0.23549	0	2.48491	0	6.59441	14.8013	0	0	1	1	1	0.9863	1.60944	5.44992	6.59826
2023	2016	C37	1.09861	0	1.09861	0.693147	0	0.693147	2.8928	0	0	0	0	22.5025	0.302335	0.00861173	5.65658	0.231592	0	2.56495	0	6.69827	15.3056	0	0	1	1	1	0.969	1.94591	5.49953	6.65851
2023	2017	C37	1.79176	0.693147	1.60944	1.09861	0	1.09861	3.1382	0	0	0	0	22.5552	0.364858	0.00456558	2.13523	0.371836	0	2.63906	1	7.16781	15.425	0	0	1	1	1	0.9822	1.94591	5.03247	6.30585
2023	2018	C37	0.693147	0	0.693147	1.60944	0	1.60944	4.4235	0.75	0.0215023	0.0219748	1	22.5467	0.364823	0.0111458	1.53709	0.37709	0	2.70805	1	7.34666	15.6946	0	0	1	1	1	0.9624	1.94591	5.13715	6.47559
2023	2019	C37	1.38629	0	1.38629	0.693147	0	0.693147	3.64515	0.75	0.0239234	0.0245098	1	22.6794	0.433954	0.0135035	1.73663	0.473352	0	2.77259	1	7.12287	16.0151	0	0	1	1	1	0.951	1.60944	5.62811	6.84475
2023	2020	C37	2.07944	1.09861	1.79176	1.38629	0	1.38629	3.459	0.749998	0.0230061	0.0235478	1	22.7111	0.458421	0.00178157	2.12269	0.436785	0	2.83321	0	7.13409	15.5916	0	0	1	1	1	0.9434	1.60944	5.80832	7.03445
2023	2021	C37	1.09861	0	1.09861	1.79176	0	1.79176	4.9203	0.75	0.0261415	0.0268432	1	22.6281	0.392086	0.172539	1.3983	0.372519	0	2.89037	0	7.07242	15.6279	0	0	1	1	1	0.9588	2.19722	5.74421	6.97436
2023	2022	C37	0	0	0	1.09861	0	1.09861	4.0865	0.75	0.0273723	0.0281426	1	22.6746	0.402228	0.000529377	1.36537	0.375876	0	2.94444	0	7.07496	15.5151	0	0	1	1	1	0.9588	2.3979	5.81173	7.03671
2024	2013	F52	0	0	0	0	0	0	2.24185	0	0	0	0	25.133	0.651036	0.0036082	1.22909	0.130692	0	2.30259	1	9.42948	15.8887	1	0	0	0	0	0.9594	2.83321	9.12085	11.0562
2024	2014	F52	2.30259	2.30259	0	0	0	0	2.9918	1.02	0.018847	0.019209	1	25.1323	0.640644	0.0282981	1.19053	0.147887	0	2.3979	1	9.50234	15.9257	1	0	0	0	0	0.955	2.56495	9.16287	11.1115
2024	2015	F52	2.70805	2.70805	0	0	0	0	2.78775	0.990002	0.0186476	0.019002	1	25.2015	0.637527	0.024657	1.21221	0.15048	0	2.48491	1	10.1247	15.9257	1	0	0	0	0	0.9744	3.21888	8.85678	11.0245
2024	2016	F52	3.04452	2.99573	0.693147	0	0	0	3.1944	0.790001	0.0112408	0.0113686	1	25.6445	0.490243	0.00968574	1.29284	0.0934127	0	2.56495	1	10.0477	15.9257	1	0	0	0	0	0.9352	2.70805	8.98847	11.1316
2024	2017	F52	2.70805	2.70805	0	0.693147	0	0.693147	3.4068	1.6	0.0226757	0.0232018	1	25.7813	0.468277	0.0527457	1.25083	0.0913872	0	2.63906	1	10.3027	16.361	1	0	0	0	0	1	2.83321	9.06592	11.2901
2024	2018	F52	3.3322	3.3322	0	0	0	0	4.2327	0.790001	0.0111977	0.0113246	1	26.0189	0.557768	0.147145	1.25923	0.0761975	0	2.70805	1	10.5721	16.6149	1	0	0	0	0	0.9587	3.04452	8.98585	11.3029
2024	2019	F52	2.30259	2.30259	0	0.693147	0.693147	0	4.5942	0.790001	0.0109783	0.0111002	1	26.1907	0.632075	0.106296	0.997157	0.0751845	0	2.77259	1	10.6501	16.7279	1	0	0	0	0	0.946	3.13549	9.00149	11.3297
2024	2020	F52	0	0	0	0	0	0	3.798	0.790001	0.010816	0.0109343	1	26.0802	0.637714	-0.0653491	0.862617	0.0853443	0	2.83321	1	10.7276	16.6434	1	0	0	0	0	0.9626	2.77259	8.94833	11.3032
2024	2021	F52	1.60944	1.60944	0	2.19722	2.19722	0	3.19515	0	0	0	0	25.8634	0.818267	-0.814732	0.682661	0.0780585	0	2.89037	1	10.7372	15.984	1	0	0	0	0	0.9653	3.17805	8.80727	11.1994
2026	2013	C33	0	0	0	0	0	0	2.43555	0	0	0	0	20.7626	0.320544	0.0666789	1.90958	0.204243	0	2.30259	0	7.94874	14.6742	1	0	0	0	0	0.9995	1.94591	5.61172	7.43518
2026	2014	C33	1.09861	0.693147	0.693147	0	0	0	2.3394	3.78	0.0615535	0.0655908	1	21.4088	0.208234	0.0869178	3.22067	0.106484	0	2.3979	0	8.04045	14.9232	1	0	0	0	0	0.9931	1.94591	5.68466	7.54236
2026	2015	C33	0	0	0	0.693147	0	0.693147	3.17625	3.78	0.0794786	0.0863409	1	21.4264	0.190978	0.0499294	3.82704	0.212636	0	2.48491	0	7.94909	14.937	1	0	0	0	0	0.9974	2.48491	5.62792	7.374
2026	2016	C33	0	0	0	0	0	0	3.0768	3.17	0.0572512	0.0607279	1	21.7423	0.188393	0.0534234	3.38367	0.242857	0	2.56495	0	8.03496	14.9714	1	0	0	0	0	0.996	1.94591	5.86103	7.58922
2026	2017	C33	0	0	0	0	0	0	3.8726	2.9	0.0581511	0.0617415	1	21.8043	0.202997	0.0538263	3.25427	0.233192	0	2.63906	0	8.21203	15.1262	1	0	0	0	0	0.9975	2.07944	5.99179	7.78267
2026	2018	C33	0	0	0	0	0	0	3.7656	1.02	0.0207317	0.0211706	1	21.8464	0.189776	0.063776	3.61276	0.215915	0	2.70805	0	8.03171	15.345	1	0	0	0	0	0.9989	2.3979	6.207	7.9355
2026	2019	C33	0	0	0	0	0	0	4.0052	1.02	0.020214	0.0206311	1	21.7816	0.190681	-0.0500912	3.96802	0.21542	0	2.77259	0	7.87246	15.2202	1	0	0	0	0	0.9985	1.94591	6.24114	7.91853
2026	2020	C33	0	0	0	0	0	0	4.786	1.01	0.0209804	0.0214301	1	21.8944	0.20091	0.103939	3.86897	0.191313	0	2.83321	0	7.99193	15.3816	1	0	0	0	0	0.9985	2.56495	6.50345	8.22537
2026	2021	C33	0	0	0	0	0	0	3.82305	0.43	0.00958538	0.00967815	1	22.3051	0.357323	0.139634	2.4589	0.109504	0	2.89037	0	8.07558	15.4723	1	0	0	0	0	0.9838	1.94591	6.91444	8.68329
2026	2022	C33	0	0	0	0	0	0	4.2735	0	0	0	0	22.3425	0.344881	0.070856	2.23907	0.128684	0	2.94444	0	8.05516	15.6488	1	0	0	0	0	0.9744	2.3979	6.59474	8.33421
2027	2013	C39	0	0	0	0	0	0	3.15965	0	0	0	0	20.3431	0.285124	-0.227278	1.25272	0.0646883	1	2.30259	0	5.66643	14.725	1	0	0	1	1	0.9973	2.19722	7.65808	8.81692
2027	2014	C39	0	0	0	0	0	0	3.3061	0	0	0	0	20.1969	0.161431	0.013394	1.35547	0.158522	1	2.3979	0	6.39192	14.6325	1	0	0	1	1	0.9987	2.3979	5.90533	7.24748
2027	2015	C39	0	0	0	0	0	0	3.2175	0	0	0	0	23.2491	0.621166	0.344235	1.44129	0.024051	1	2.48491	0	9.05567	15.6393	1	0	0	1	1	0.9919	1.09861	7.50848	9.70029
2027	2016	L72	0	0	0	0	0	0	2.7704	0	0	0	0	23.2189	0.327764	0.34761	2.52831	0.0219583	0	2.56495	0	9.03837	16.6461	1	0	0	0	0	0.9378	1.94591	7.70719	9.90599
2027	2017	L72	0	0	0	0	0	0	3.51475	0	0	0	0	23.4676	0.321237	0.407163	2.85147	0.0225814	0	2.63906	0	9.03777	16.8167	1	0	0	0	0	0.9241	2.3979	7.82023	9.98835
2027	2018	L72	0	0	0	0	0	0	3.4632	0	0	0	0	23.6688	0.243068	0.354062	3.41176	0.0938556	0	2.70805	0	9.45219	16.6862	1	0	0	0	0	0.9338	2.3979	7.5232	9.66456
2027	2019	L72	0	0	0	0	0	0	4.53625	0	0	0	0	23.6511	0.250479	0.130619	3.13568	0.0845902	1	2.77259	0	9.3061	16.4632	1	0	0	0	0	0.9284	2.56495	7.43304	9.53413
2027	2020	L72	0.693147	0	0.693147	0	0	0	3.51	1.53	0.0333188	0.0344672	1	23.7981	0.202056	0.255822	2.72137	0.0534975	1	2.83321	0	8.82158	16.478	1	0	0	0	0	0.9362	2.48491	7.71626	9.67362
2027	2021	L72	0	0	0	0.693147	0	0.693147	3.8535	1.06	0.0216858	0.0221665	1	23.9641	0.268928	0.339958	2.02949	0.0358141	1	2.89037	0	8.67795	16.4798	1	0	0	0	0	0.8965	2.19722	8.03091	9.96142
2027	2022	L72	0	0	0	0	0	0	5.3306	0	0	0	0	23.9516	0.314704	0.157827	1.79112	0.0234656	1	2.94444	0	8.52437	16.3339	1	0	0	0	0	0.8806	2.19722	7.72831	9.65032
2028	2013	C38	0	0	0	0.693147	0.693147	0	2.0254	0	0	0	0	22.3313	0.311416	0.125461	2.65261	0.0866842	1	2.30259	0	8.35679	16.0817	1	0	0	1	1	0.9957	1.94591	6.84045	8.73543
2028	2014	C38	0	0	0	0.693147	0.693147	0	3.0415	0.32	0.0068758	0.0069234	1	22.416	0.306745	0.139863	2.72168	0.108663	1	2.3979	0	8.44053	16.0128	1	0	0	1	1	0.9932	2.07944	6.82592	8.71745
2028	2015	C38	0	0	0	0.693147	0.693147	0	2.34075	3.07	0.0615107	0.0655423	1	22.5466	0.335835	0.108768	2.56079	0.0979541	1	2.48491	0	8.51037	15.829	1	0	0	1	1	0.9956	2.3979	6.87297	8.7872
2028	2016	C38	0	0	0	0	0	0	3.4528	3.04	0.0490877	0.0516217	1	22.5889	0.326221	0.0949351	2.65844	0.0860556	1	2.56495	0	8.51499	15.5957	1	0	0	1	1	0.9904	2.56495	6.9832	8.90873
2028	2017	C38	1.79176	1.09861	1.38629	0.693147	0	0.693147	3.4884	3.04	0.0490323	0.0515604	1	22.6387	0.335728	0.062574	2.55807	0.0796164	1	2.63906	0	8.49638	15.7478	1	0	0	1	1	0.9949	2.19722	7.01755	8.93932
2028	2018	C38	0	0	0	1.09861	0	1.09861	2.7198	3.04	0.0501899	0.052842	1	22.7487	0.378972	0.0637901	1.97068	0.0695998	1	2.70805	0	8.54733	15.9347	1	0	0	1	1	0.9919	2.77259	7.06476	9.00794
2028	2019	C38	0.693147	0	0.693147	0	0	0	2.8918	4.07	0.0676642	0.0725749	1	22.9031	0.412307	0.116266	1.89957	0.0580166	1	2.77259	0	8.60758	16.189	1	0	0	1	1	0.9916	2.99573	7.32421	9.29256
2028	2020	C38	0	0	0	0.693147	0	0.693147	3.271	5.96	0.127787	0.146509	1	23.128	0.394063	0.166903	1.91706	0.0459457	1	2.83321	0	8.63088	16.3024	1	0	0	1	1	0.9948	2.89037	7.45921	9.43705
2028	2021	C38	0	0	0	0	0	0	4.5864	1.59	0.0348149	0.0360707	1	23.3562	0.382067	0.166218	1.89617	0.0533681	1	2.89037	0	8.71588	16.3565	1	0	0	1	1	0.989	3.09104	7.51603	9.48348
2028	2022	C38	0	0	0	0	0	0	3.8291	0	0	0	0	23.4776	0.399385	0.142783	2.00678	0.0773395	1	2.94444	0	8.80747	16.3593	1	0	0	1	1	0.9888	3.04452	7.57629	9.52318
2029	2013	C18	0	0	0	0	0	0	2.6026	3.13	0.0592467	0.0629779	1	22.6472	0.32247	0.0840871	2.49361	0.0473975	0	2.30259	0	8.24565	15.0334	1	0	0	0	0	0.9664	2.56495	6.74551	8.63136
2029	2014	C18	0	0	0	0	0	0	2.3569	3.04	0.0605939	0.0645024	1	22.6571	0.293625	0.0618157	2.64202	0.058573	0	2.3979	0	8.06621	15.0481	1	0	0	0	0	0.9655	2.19722	6.64282	8.43836
2029	2015	C18	0	0	0	0	0	0	2.97675	1.72	0.0349806	0.0362486	1	22.7244	0.314665	0.0562686	2.43605	0.0636199	0	2.48491	0	7.97591	15.0304	1	0	0	0	0	0.9606	1.60944	6.69804	8.44391
2029	2016	C18	0	0	0	0	0	0	3.6424	4.76	0.0880178	0.0965126	1	22.7926	0.336339	0.0537692	2.1167	0.0517717	0	2.56495	0	7.82204	14.9569	1	0	0	0	0	0.9552	2.56495	6.85575	8.56029
2029	2017	C18	0	0	0	0	0	0	3.6023	1.72	0.0298145	0.0307307	1	22.873	0.355939	0.0636586	1.95962	0.0421837	0	2.63906	0	7.84031	15.0668	1	0	0	0	0	0.9491	1.60944	7.02524	8.75018
2029	2018	C18	0	0	0	0	0	0	3.1923	2.72	0.0474198	0.0497804	1	22.8741	0.324573	0.0643422	2.14309	0.0370625	0	2.70805	0	7.85593	15.1031	1	0	0	0	0	0.9557	2.48491	7.17191	8.91671
2029	2019	C18	0	0	0	0	0	0	3.28605	2.85	0.0546291	0.0577859	1	22.9459	0.343818	0.0595943	1.70026	0.035006	0	2.77259	0	7.85787	15.3835	1	0	0	0	0	0.9572	2.3979	7.1981	8.942
2029	2020	C18	0	0	0	0	0	0	4.705	2.85	0.0514162	0.0542031	1	22.9517	0.348803	0.0388731	1.39839	0.0348399	0	2.83321	0	7.84815	15.387	1	0	0	0	0	0.9464	1.94591	7.11826	8.85848
2029	2021	C18	0	0	0	0	0	0	3.46395	1.68	0.030962	0.0319512	1	23.0642	0.410357	0.0448865	1.20791	0.0310532	1	2.89037	0	7.834	15.2103	1	0	0	0	0	0.9308	2.3979	7.17919	8.9145
2029	2022	C18	0	0	0	0	0	0	4.7014	1.68	0.034398	0.0356234	1	23.1257	0.431546	0.031095	1.04068	0.0355183	1	2.94444	0	7.8648	15.2989	1	0	0	0	0	0.9224	1.94591	7.04459	8.76964
2031	2013	C35	0	0	0	0	0	0	3.029	0	0	0	0	21.7587	0.3709	0.106582	1.59787	0.337244	0	2.30259	0	7.67276	15.1664	1	0	0	1	0	0.9821	1.94591	5.70154	7.25877
2031	2014	C35	0	0	0	0	0	0	2.5011	0	0	0	0	22.1054	0.275005	0.0658952	2.67529	0.246764	0	2.3979	0	7.79482	15.1449	1	0	0	1	0	0.981	2.07944	5.80636	7.40465
2031	2015	C35	0	0	0	0	0	0	3.7335	0	0	0	0	22.1978	0.291431	0.0435086	2.52201	0.229987	0	2.48491	0	7.86365	15.1537	1	0	0	1	0	0.9779	1.60944	5.69217	7.31331
2031	2016	C35	0	0	0	0	0	0	3.3576	0.18	0.00509916	0.00512529	1	22.2826	0.354222	0.0141816	6.62973	0.205949	0	2.56495	0	7.85127	15.1766	1	0	0	1	0	0.9709	2.30259	5.51419	7.13359
2031	2017	C35	0	0	0	0	0	0	4.16755	0.18	0.00504768	0.00507329	1	22.6713	0.516495	0.039809	1.84791	0.182792	0	2.63906	0	7.8736	14.6834	1	0	0	1	0	0.952	2.30259	5.80016	7.3981
2031	2018	C35	0	0	0	0	0	0	2.8557	0.18	0.00500418	0.00502935	1	22.684	0.50659	0.0408523	1.24131	0.19518	0	2.70805	0	7.88269	15.0184	1	0	0	1	0	0.9398	2.3979	5.9758	7.56847
2031	2019	C35	0.693147	0.693147	0	0	0	0	4.4859	0.18	0.00557277	0.00560399	1	22.4721	0.371676	0.0318711	1.63107	0.210249	0	2.77259	0	7.7757	14.601	1	0	0	1	0	0.9636	2.48491	6.05457	7.62309
2031	2020	C35	0	0	0	0	0	0	4.824	0	0	0	0	22.5157	0.433992	-0.0218789	1.70627	0.186911	0	2.83321	0	7.69712	15.2674	1	0	0	1	0	0.9558	2.30259	6.28178	7.8296
2031	2021	C35	0	0	0	0	0	0	5.1366	0	0	0	0	22.2593	0.474773	-0.142441	0.988877	0.226009	0	2.89037	0	7.63434	15.3017	1	0	0	1	0	0.9629	2.56495	6.59834	8.13042
2031	2022	C35	0	0	0	0	0	0	4.3857	0	0	0	0	22.2021	0.437884	0.0159788	1.12804	0.228717	0	2.94444	0	7.5632	14.8739	1	0	0	1	0	0.9671	2.3979	5.83763	7.34857
2032	2013	C33	0	0	0	0	0	0	2.20935	0	0	0	0	22.4703	0.34938	0.179852	2.23001	0.155779	0	2.30259	0	9.33194	16.2107	1	0	0	0	0	0.9907	1.09861	7.15301	9.32636
2032	2014	C33	0	0	0	0	0	0	2.8028	0	0	0	0	22.6154	0.354983	0.190956	2.2561	0.144143	0	2.3979	0	9.41467	16.0415	1	0	0	0	0	0.9896	1.09861	7.23022	9.42654
2032	2015	C33	0	0	0	0	0	0	3.22275	0.540001	0.00592041	0.00595567	1	22.7242	0.322653	0.212413	2.54891	0.124431	0	2.48491	0	9.43372	15.998	1	0	0	0	0	0.988	1.60944	7.36273	9.57025
2032	2016	C33	0	0	0	0	0	0	3.7992	0	0	0	0	22.7843	0.419643	0.237031	1.98568	0.112695	0	2.56495	0	9.45085	15.7161	1	0	0	0	0	0.9519	1.60944	7.4524	9.67051
2032	2017	C33	0	0	0	0	0	0	3.6023	0.540001	0.00588749	0.00592236	1	22.9394	0.433202	0.268091	1.95468	0.0904085	0	2.63906	0	9.42238	15.6652	1	0	0	0	0	0.9777	2.56495	7.64951	9.86435
2032	2018	C33	0	0	0	0	0	0	4.2714	0.540001	0.00591263	0.0059478	1	23.0872	0.444467	0.300531	1.91015	0.0816594	0	2.70805	0	9.45665	16.1819	1	0	0	0	0	0.9594	2.56495	7.85466	10.077
2032	2019	C33	0	0	0	0	0	0	4.19805	0.830002	0.0089575	0.00903846	1	23.1954	0.422296	0.300455	1.97545	0.0767206	0	2.77259	0	9.4167	16.3341	1	0	0	0	0	0.957	2.56495	7.97177	10.1744
2032	2020	C33	0	0	0	0	0	0	3.33	0.540001	0.00578593	0.0058196	1	23.2322	0.411278	0.261712	2.00871	0.0999437	0	2.83321	0	9.39665	16.2557	1	0	0	0	0	0.9402	2.56495	7.86194	10.024
2032	2021	C33	0	0	0	0	0	0	3.40725	0	0	0	0	23.3551	0.449021	0.260674	1.83859	0.0929463	0	2.89037	1	9.37924	16.0485	1	0	0	0	0	0.9372	3.58352	8.01024	10.1604
2032	2022	C33	0	0	0	0	0	0	4.5188	0	0	0	0	23.2846	0.453958	0.280521	1.66548	0.100603	0	2.94444	1	9.23249	16.4857	1	0	0	0	0	0.9207	3.52636	8.01076	10.1061
2034	2013	C17	0	0	0	0	0	0	2.16255	0	0	0	0	21.1121	0.541461	0.0460155	0.851081	0.415522	0	2.30259	0	7.96172	14.3723	1	0	0	0	0	0.9867	3.4012	6.04127	7.75282
2034	2014	C17	1.09861	0.693147	0.693147	0	0	0	3.2536	0	0	0	0	20.9578	0.582913	-0.0755574	0.664481	0.483317	0	2.3979	0	7.724	14.4485	1	0	0	0	0	0.9877	3.09104	5.94334	7.56794
2034	2015	C17	0	0	0	0.693147	0	0.693147	2.79	0	0	0	0	20.4964	0.380993	0.0810514	1.37022	0.276242	0	2.48491	0	6.44889	14.5285	1	0	0	0	0	0.9952	3.04452	6.54285	7.81179
2034	2016	C17	0	0	0	0	0	0	2.6232	0	0	0	0	20.8084	0.222927	0.0342659	2.98434	0.198944	0	2.56495	0	6.48158	14.6826	1	0	0	0	0	0.997	3.13549	6.43727	7.72
2034	2017	C17	0	0	0	0.693147	0.693147	0	3.3065	0	0	0	0	22.3175	0.321558	0.128959	2.1356	0.256552	1	2.63906	0	6.96414	14.4414	1	0	0	0	0	0.9729	3.3673	6.43169	7.69734
2034	2022	N77	0	0	0	0	0	0	4.1503	0	0	0	0	23.3969	0.567048	0.124532	1.00979	0.335365	0	2.94444	0	7.87474	15.0617	1	0	0	0	1	0.9601	3.04452	6.6258	8.07746
2035	2013	C38	0	0	0	0	0	0	2.3881	0	0	0	0	21.5844	0.46255	0.200537	1.2834	0.263975	0	2.30259	0	8.72323	15.5929	1	0	0	1	1	0.9924	2.94444	6.69144	8.68065
2035	2014	C38	1.09861	0.693147	0.693147	0	0	0	3.2634	1.39	0.0269275	0.0276727	1	21.6934	0.430705	0.209256	1.43503	0.233214	0	2.3979	0	8.67608	15.5314	1	0	0	1	1	0.9946	1.60944	6.84805	8.82159
2035	2015	C38	0	0	0	0.693147	0	0.693147	2.36175	2.24	0.0438356	0.0458452	1	21.7442	0.434118	0.141535	1.43542	0.213018	0	2.48491	0	8.39072	15.2235	1	0	0	1	1	0.9909	3.13549	6.86251	8.7356
2035	2016	C38	1.09861	0.693147	0.693147	0.693147	0	0.693147	3.8136	0	0	0	0	22.0023	0.500541	0.202925	1.42891	0.15805	0	2.56495	0	8.4927	15.2535	1	0	0	1	1	0.9911	2.94444	6.98802	8.90301
2035	2017	C38	1.09861	0.693147	0.693147	0	0	0	3.3099	0	0	0	0	22.1608	0.462793	0.259594	1.6277	0.131498	0	2.63906	0	8.53543	15.4203	1	0	0	1	1	0.9937	2.99573	7.23759	9.17108
2035	2018	C38	1.94591	1.38629	1.38629	1.09861	0.693147	0.693147	2.7972	0	0	0	0	22.3898	0.494736	0.281024	1.57975	0.107059	0	2.70805	0	8.59822	15.5411	1	0	0	1	1	0.9842	2.70805	7.26515	9.21912
2035	2019	C38	2.63906	1.94591	2.07944	1.38629	0	1.38629	3.54825	1.33	0.0329045	0.034024	1	22.511	0.47848	0.262648	1.62144	0.0943779	0	2.77259	0	8.57641	15.5032	1	0	0	1	1	0.9819	2.70805	7.2178	9.1643
2035	2020	C38	4.06044	3.52636	3.21888	1.94591	0	1.94591	4.336	0	0	0	0	22.4886	0.446583	0.13087	1.67016	0.0931283	0	2.83321	0	8.45956	15.5423	1	0	0	1	1	0.9867	2.70805	7.00354	8.91106
2035	2021	C38	3.04452	2.30259	2.48491	3.29584	1.38629	3.17805	4.7481	0	0	0	0	22.6001	0.489166	0.0654529	1.47994	0.175541	1	2.89037	0	8.62443	15.6601	1	0	0	1	1	0.9869	2.83321	7.03949	8.92551
2035	2022	C38	1.60944	1.09861	1.09861	3.04452	1.79176	2.77259	3.6476	0.700001	0.0193264	0.0197072	1	22.6253	0.491803	0.0451946	1.46436	0.191272	1	2.94444	0	8.56827	15.6687	1	0	0	1	1	0.9875	3.3322	7.08677	8.93993
2036	2013	C18	0	0	0	0	0	0	2.0449	0	0	0	0	20.4668	0.331454	0.0404446	1.56567	0.32732	1	2.30259	0	6.63726	14.6367	1	0	0	0	0	0.9958	1.94591	5.6895	7.01213
2036	2014	C18	0	0	0	0	0	0	3.3005	0.73	0.0188728	0.0192358	1	20.6312	0.136371	0.0234106	3.83522	0.263387	1	2.3979	0	6.49979	14.8654	1	0	0	0	0	0.9982	1.60944	5.69951	6.97753
2036	2015	C18	0	0	0	0	0	0	2.8275	0	0	0	0	21.7762	0.453357	0.144097	1.58164	0.25812	1	2.48491	0	8.29305	15.336	1	0	0	0	0	0.978	1.09861	5.90818	7.72073
2036	2016	C39	0	0	0	0	0	0	3.5496	0	0	0	0	22.0753	0.538277	0.136641	1.11617	0.269328	1	2.56495	0	8.39412	14.9514	1	0	0	1	1	0.9681	1.60944	6.53491	8.34698
2036	2017	C39	0	0	0	0	0	0	3.5462	0	0	0	0	22.3133	0.575749	0.153196	1.0213	0.289228	1	2.63906	0	8.57263	14.9146	0	1	0	1	1	0.9554	1.60944	6.92571	8.7693
2036	2018	C39	0	0	0	0	0	0	3.1248	0	0	0	0	22.6446	0.667941	0.102218	1.18361	0.289353	1	2.70805	0	8.87975	14.9321	0	1	0	1	1	0.928	1.60944	6.66888	8.58876
2036	2019	C39	0	0	0	0	0	0	4.275	10	0.274801	0.378931	1	22.9137	0.719923	0.0876347	1.10443	0.262559	1	2.77259	0	8.98344	15.0923	0	1	0	1	1	0.9098	1.60944	6.82495	8.764
2036	2020	C39	0	0	0	0	0	0	4.252	9.93	0.345151	0.52707	1	23.2373	0.663026	0.0429058	1.16892	0.212705	0	2.83321	0	8.9882	15.6184	0	1	0	1	1	0.877	1.60944	7.01626	8.9446
2036	2021	C39	0	0	0	0	0	0	3.4398	8.06	0.23478	0.306814	1	23.2859	0.685562	0.0210374	1.03297	0.246982	1	2.89037	0	9.03718	16.328	0	1	0	1	1	0.8778	1.60944	7.29518	9.21973
2036	2022	C39	0	0	0	0	0	0	4.0348	4.95	0.181186	0.221278	1	23.4329	0.693688	0.01489	1.07621	0.237835	1	2.94444	0	9.09414	16.4362	0	1	0	1	1	0.8685	1.60944	7.28359	9.21703
2041	2013	A01	0	0	0	0	0	0	2.55515	2.51	0.0360633	0.0374125	1	21.9746	0.258106	0.240953	3.39102	0.157586	0	2.19722	0	6.96319	14.3802	1	0	0	0	0	0.9951	2.19722	6.6499	8.00661
2041	2014	A01	0	0	0	0	0	0	2.1154	2.25999	0.0333283	0.0344774	1	22.0968	0.264858	0.19486	3.47385	0.142598	0	2.30259	0	6.91075	14.3843	1	0	0	0	0	0.9897	2.19722	6.6539	7.98892
2041	2015	A01	0	0	0	0	0	0	2.571	4.69	0.0682182	0.0732127	1	22.1813	0.258884	0.161441	3.46975	0.130195	0	2.3979	0	6.96602	14.5338	1	0	0	0	0	0.9899	2.19722	6.66245	8.01847
2041	2016	A01	0	0	0	0	0	0	3.7368	4.05	0.059176	0.062898	1	22.2201	0.18047	0.152667	5.03272	0.12173	0	2.48491	0	7.01121	15.1116	1	0	0	0	0	0.9976	2.19722	6.69193	8.06767
2041	2017	A01	0	0	0	0	0	0	3.1008	3	0.0431344	0.0450789	1	22.2153	0.154428	0.0367689	5.62704	0.140111	0	2.56495	0	6.96697	15.1116	1	0	0	0	0	0.9973	2.19722	5.99862	7.34316
2041	2018	A01	0	0	0	0	0	0	4.2291	3	0.0441566	0.0461965	1	22.0473	0.131382	-0.00702962	6.40949	0.172731	0	2.63906	0	6.78446	15.1116	1	0	0	0	0	0.9916	2.19722	6.02336	7.29637
2041	2019	A01	0	0	0	0	0	0	4.5885	2.99	0.0441524	0.0461918	1	22.0284	0.147742	-0.0125562	5.64813	0.165743	0	2.70805	0	6.62672	14.0639	1	0	0	0	0	0.9958	1.60944	6.1876	7.40936
2041	2020	A01	0	0	0	0	0	0	3.084	2.02	0.0293434	0.0302304	1	22.0478	0.166323	0.0155745	4.95333	0.147166	0	2.77259	0	6.58341	14.0748	1	0	0	0	0	0.997	2.19722	6.31606	7.53288
2041	2021	A01	1.09861	1.09861	0	0	0	0	3.8115	0	0	0	0	22.1608	0.204177	0.0735978	4.12266	0.142204	0	2.83321	0	6.57368	14.0925	1	0	0	0	0	0.9977	2.19722	6.50709	7.71168
2041	2022	A01	0	0	0	1.09861	1.09861	0	3.5475	0	0	0	0	22.2553	0.224908	0.0833006	4.18379	0.12703	0	2.89037	0	6.62407	14.4505	1	0	0	0	0	0.9976	1.60944	6.67246	7.89754
2043	2013	C20	0	0	0	0	0	0	2.49665	0	0	0	0	20.7007	0.191384	0.0306954	3.83724	0.215395	0	2.19722	0	7.65823	14.2479	1	0	0	0	0	0.9971	2.19722	6.29992	8.01766
2043	2014	C20	0	0	0	0	0	0	2.8749	0	0	0	0	20.8071	0.242352	0.0538412	3.44207	0.188888	0	2.30259	0	7.54433	14.4033	1	0	0	0	0	0.9958	1.60944	6.48618	8.16483
2043	2015	C20	0	0	0	0	0	0	2.6655	0	0	0	0	20.8765	0.213184	0.111606	3.67007	0.168058	0	2.3979	0	7.3994	14.2979	1	0	0	0	0	0.9961	1.94591	6.71745	8.34811
2043	2016	C20	0	0	0	0	0	0	2.4472	0	0	0	0	21.4085	0.191915	0.204762	3.43926	0.0894472	0	2.48491	0	7.5475	14.6175	1	0	0	0	0	0.9942	1.94591	7.15053	8.84643
2043	2017	C20	0	0	0	0	0	0	3.1569	0	0	0	0	21.7042	0.267608	0.204804	2.67011	0.100285	0	2.56495	0	7.69074	14.871	1	0	0	0	0	0.9961	3.13549	7.43992	9.14328
2043	2018	C20	0	0	0	0	0	0	4.3902	0	0	0	0	21.817	0.436044	0.181358	1.3284	0.0890336	0	2.63906	0	7.69984	14.9647	1	0	0	0	0	0.9794	3.09104	7.48107	9.18844
2043	2019	C20	0	0	0	0	0	0	3.876	0	0	0	0	22.0477	0.489385	0.217556	1.35582	0.0801502	0	2.70805	0	7.9036	15.2457	1	0	0	0	0	0.9702	2.77259	7.43444	9.20282
2043	2020	C20	0.693147	0.693147	0	0	0	0	4.287	0	0	0	0	22.3871	0.608184	0.222361	1.15225	0.0843801	0	2.77259	0	8.24433	15.7359	1	0	0	0	0	0.9488	3.09104	7.53579	9.38629
2043	2021	C20	0.693147	0.693147	0	0	0	0	4.85205	2.01	0.0372498	0.038691	1	22.4482	0.600585	0.341896	1.00852	0.0895918	0	2.83321	0	8.33279	15.7778	1	0	0	0	0	0.9496	2.94444	7.84894	9.7186
2043	2022	C20	0	0	0	0	0	0	5.3823	0	0	0	0	22.3827	0.528513	0.195701	1.07274	0.105698	0	2.89037	0	8.33543	15.7731	1	0	0	0	0	0.9581	3.04452	7.77433	9.63397
2044	2013	C18	0	0	0	0	0	0	2.16905	0	0	0	0	20.4488	0.438379	-0.0987256	1.59388	0.177018	0	2.19722	0	7.40062	14.9426	1	0	0	0	0	0.996	1.60944	6.00925	7.68172
2044	2014	C18	0	0	0	0	0	0	2.5809	0	0	0	0	20.3429	0.344484	0.103079	1.76377	0.159967	0	2.30259	0	7.35372	15.0519	1	0	0	0	0	0.9962	1.60944	5.98245	7.66051
2044	2015	Q83	0	0	0	0	0	0	3.312	0	0	0	0	22.2231	0.276597	0.155115	1.70285	0.139317	0	2.3979	0	9.54144	15.1184	1	0	0	0	0	0.9849	1.94591	5.73401	8.02383
2044	2016	Q83	0	0	0	0	0	0	3.2032	2.14	0.0432149	0.0451667	1	22.5133	0.401644	0.110913	1.13006	0.156469	0	2.48491	0	9.82174	15.1968	1	0	0	0	0	0.9692	2.77259	5.91064	8.25871
2044	2017	Q83	0	0	0	0	0	0	3.7383	2.89	0.0557377	0.0590278	1	23.2474	0.446862	0.132419	1.02786	0.144936	0	2.56495	0	10.3361	16.2579	1	0	0	0	0	0.9237	2.30259	6.25225	8.71691
2044	2018	Q83	0	0	0	0	0	0	3.015	4.68	0.0952963	0.105334	1	23.5178	0.553907	0.137026	0.872621	0.156662	0	2.63906	0	10.5789	16.2818	1	0	0	0	0	0.8912	2.3979	6.37957	8.89507
2044	2019	Q83	0	0	0	0	0	0	4.09925	2.13	0.0473017	0.0496503	1	23.6634	0.568995	-0.092395	1.08874	0.137872	0	2.70805	1	10.5233	16.7808	1	0	0	0	0	0.863	2.83321	6.41065	8.90378
2044	2020	Q83	0	0	0	0	0	0	3.522	0	0	0	0	23.6321	0.525943	0.0765421	0.962386	0.129995	0	2.77259	1	10.4617	16.3302	1	0	0	0	0	0.8787	2.70805	6.36918	8.84957
2044	2021	Q83	0	0	0	0	0	0	4.0866	2.11	0.0541999	0.0573058	1	23.6602	0.535518	0.0183948	0.837003	0.116538	1	2.83321	1	10.4654	16.521	1	0	0	0	0	0.8949	2.99573	6.54029	9.03099
2044	2022	Q83	0	0	0	0	0	0	3.5849	1.5	0.0399574	0.0416204	1	23.6291	0.551596	-0.0557575	0.719728	0.115434	0	2.89037	0	10.5152	16.5884	1	0	0	0	0	0.9113	2.77259	6.45343	8.96691
2045	2013	C39	0.693147	0	0.693147	0	0	0	3.07905	0	0	0	0	21.6861	0.523929	0.0599849	1.26291	0.253484	0	2.19722	1	7.96346	15.3481	1	0	0	1	1	0.9769	2.63906	6.43526	8.13869
2045	2014	C39	0	0	0	0.693147	0	0.693147	3.0982	0	0	0	0	21.6668	0.487681	0.0708376	1.37905	0.250025	0	2.30259	1	7.93272	15.317	1	0	0	1	1	0.9789	2.83321	6.45292	8.14868
2045	2015	C39	0	0	0	0	0	0	2.75175	0	0	0	0	21.7802	0.537999	0.0331699	1.36572	0.208505	0	2.3979	1	7.93809	15.1224	1	0	0	1	1	0.9739	2.56495	6.5643	8.26954
2045	2016	C39	0	0	0	0	0	0	3.0808	0	0	0	0	21.8233	0.529116	0.0403068	1.20835	0.20413	0	2.48491	1	7.94839	15.4342	1	0	0	1	1	0.974	2.77259	6.69632	8.40293
2045	2017	C39	0	0	0	0	0	0	3.9593	0	0	0	0	22.1499	0.64045	0.0878825	1.22287	0.162701	0	2.56495	1	8.13035	15.5081	1	0	0	1	1	0.9695	2.63906	7.04677	8.80923
2045	2018	C39	0	0	0	0	0	0	3.6549	0	0	0	0	22.2931	0.643403	-0.137395	1.05411	0.145294	0	2.63906	1	8.15479	15.4884	1	0	0	1	1	0.9532	2.77259	7.02806	8.79619
2045	2019	C39	0	0	0	0	0	0	3.18915	0	0	0	0	22.1673	0.544514	0.191921	1.41398	0.154068	0	2.70805	1	8.06589	15.9931	1	0	0	1	1	0.9623	2.77259	7.17759	8.92046
2045	2020	C39	0	0	0	0	0	0	4.462	0	0	0	0	22.2238	0.545034	0.0942939	1.29606	0.135069	0	2.77259	0	8.14671	15.7714	1	0	0	1	1	0.9604	2.77259	7.10855	8.88938
2045	2021	C39	0	0	0	0	0	0	3.15945	0	0	0	0	22.3018	0.589322	0.019947	1.29235	0.152946	0	2.83321	0	8.29455	15.7932	1	0	0	1	1	0.9539	2.77259	7.12588	8.93874
2045	2022	C39	0	0	0	0	0	0	4.125	0	0	0	0	22.373	0.585011	0.0863275	1.40813	0.140644	0	2.89037	0	8.38412	15.7554	1	0	0	1	1	0.9518	2.63906	7.30441	9.15156
2048	2013	C36	0	0	0	0	0	0	1.95065	0.380001	0.0107254	0.0108417	1	22.6793	0.449408	0.136836	1.40675	0.192446	0	2.19722	1	9.02389	15.7418	1	0	0	1	0	0.9646	2.19722	7.08482	9.09873
2048	2014	C36	0	0	0	0	0	0	2.6089	1.88	0.0511983	0.053961	1	22.8743	0.435189	0.165067	1.44135	0.182225	0	2.30259	0	9.25388	15.6718	1	0	0	1	0	0.962	2.3979	7.12821	9.21115
2048	2015	C36	0	0	0	0	0	0	2.7705	6.11	0.145131	0.169769	1	23.0774	0.460496	0.0790713	1.32947	0.179223	0	2.3979	0	9.40927	15.89	1	0	0	1	0	0.962	2.3979	7.13942	9.25891
2048	2016	C36	0	0	0	0	0	0	3.3704	13.23	0.286612	0.401761	1	23.3274	0.547936	0.186072	1.10709	0.183433	0	2.48491	0	9.65471	16.3079	1	0	0	1	0	0.9433	2.19722	7.21641	9.39598
2048	2017	C36	0	0	0	0	0	0	3.56405	8.97	0.208217	0.262973	1	23.5086	0.450862	0.155254	1.41716	0.156282	0	2.56495	0	9.58239	16.2044	1	0	0	1	0	0.9123	2.3979	7.41595	9.56665
2048	2018	C36	0	0	0	0	0	0	3.249	9.25	0.200912	0.251427	1	23.5121	0.425261	0.111655	1.37991	0.198451	0	2.63906	0	9.65156	16.1568	1	0	0	1	0	0.9006	1.94591	7.34767	9.49709
2048	2019	C36	0	0	0	0	0	0	3.32025	3.55	0.0781078	0.0847255	1	23.5641	0.386977	0.128237	1.56858	0.208023	0	2.70805	0	9.61534	16.2116	1	0	0	1	0	0.9117	2.19722	7.48267	9.60787
2048	2020	C36	0	0	0	0	0	0	3.037	5.29	0.128585	0.147559	1	23.6732	0.3874	0.101624	1.66244	0.175443	0	2.77259	0	9.6453	15.821	1	0	0	1	0	0.9433	2.3979	7.46755	9.6105
2048	2021	C36	0	0	0	0	0	0	3.86925	0	0	0	0	23.805	0.440125	0.127244	1.50508	0.156762	0	2.83321	0	9.75226	16.128	1	0	0	1	0	0.87	1.94591	7.45354	9.63367
2048	2022	C36	0	0	0	0	0	0	4.7542	0	0	0	0	23.8561	0.447513	0.107602	1.52252	0.157034	0	2.89037	0	9.844	16.4395	1	0	0	1	0	0.9281	3.52636	7.51004	9.71805
2050	2013	C34	0	0	0	0	0	0	2.6507	0	0	0	0	22.6086	0.521138	0.106234	1.45837	0.269558	0	2.19722	0	7.25841	14.3615	1	0	0	1	0	0.9501	1.94591	7.55339	8.88958
2050	2014	C34	0	0	0	0	0	0	2.3443	0	0	0	0	22.6721	0.494156	0.145767	1.39789	0.277436	0	2.30259	0	7.24922	14.741	1	0	0	1	0	0.944	1.94591	7.64037	8.96301
2050	2015	C34	0	0	0	0	0	0	3.453	0.759998	0.0123236	0.0124774	1	22.8076	0.416924	0.147676	2.09709	0.260543	0	2.3979	0	8.94155	15.1489	1	0	0	1	0	0.9457	1.60944	6.87817	8.81435
2050	2016	C34	0	0	0	0	0	0	3.7832	3.11	0.0489148	0.0514305	1	22.8513	0.361035	0.171438	2.14949	0.26012	0	2.48491	0	8.94128	15.1388	1	0	0	1	0	0.9518	1.60944	6.96493	8.89638
2050	2017	C34	1.09861	0.693147	0.693147	0	0	0	4.0749	3.38	0.0508882	0.0536167	1	23.2368	0.358174	0.18822	2.33926	0.200915	0	2.56495	0	9.14281	15.3975	1	0	0	1	0	0.9326	2.19722	7.19363	9.18511
2050	2018	C34	1.79176	1.09861	1.38629	1.09861	0	1.09861	4.3578	1.92	0.0273348	0.028103	1	23.3575	0.375541	0.157748	2.02115	0.2112	0	2.63906	0	9.20633	15.4533	1	0	0	1	0	0.9301	3.2581	7.25587	9.2519
2050	2019	C34	1.38629	1.09861	0.693147	1.09861	0	1.09861	3.591	2.03	0.0298091	0.030725	1	23.4172	0.366782	0.158735	2.13479	0.228503	0	2.70805	0	9.27191	15.5064	1	0	0	1	0	0.9175	3.21888	7.24066	9.24553
2050	2020	C34	1.09861	0.693147	0.693147	1.09861	0	1.09861	3.481	1.31	0.0203543	0.0207772	1	23.5584	0.40392	0.150969	2.45037	0.225416	0	2.77259	0	9.4783	15.5513	1	0	0	1	0	0.8998	3.3322	7.18986	9.25651
2050	2021	C34	0	0	0	0.693147	0.693147	0	4.3953	0	0	0	0	23.8854	0.523598	0.15929	1.98434	0.1792	0	2.83321	0	9.58039	16.1434	1	0	0	1	0	0.933	3.58352	7.40366	9.49707
2050	2022	C34	0	0	0	0	0	0	3.9666	0	0	0	0	24.0541	0.530804	0.214021	1.98349	0.227991	0	2.89037	0	9.60643	16.593	1	0	0	1	0	0.8548	3.49651	7.60491	9.6628
2052	2013	C39	1.09861	0.693147	0.693147	0.693147	0	0.693147	3.11935	0	0	0	0	21.9195	0.618083	0.0270387	1.21103	0.110165	1	2.07944	0	8.03269	14.9456	1	0	0	1	1	0.9654	2.56495	6.47697	8.27185
2052	2014	C39	0.693147	0.693147	0	0	0	0	2.3422	2.51	0.0716325	0.0771596	1	21.8172	0.708549	-0.366023	0.979799	0.121815	1	2.19722	0	7.52833	14.7302	1	0	0	1	1	0.9664	2.83321	6.51751	8.12737
2052	2015	C39	0.693147	0.693147	0	0	0	0	2.55675	0	0	0	0	21.8283	0.507092	-0.0361474	1.35338	0.111547	0	2.30259	0	7.26193	15.0372	1	0	0	1	1	0.9736	2.83321	6.17313	7.69366
2052	2016	C39	0	0	0	0.693147	0.693147	0	3.9872	0	0	0	0	21.3691	0.519453	-0.398583	1.43908	0.148289	0	2.3979	0	6.68586	15.1915	1	0	0	1	1	0.9828	2.3979	5.91858	7.24687
2052	2017	C39	0	0	0	0	0	0	4.1871	0	0	0	0	21.3194	0.490549	0.00722695	1.56346	0.138224	0	2.48491	0	6.54679	15.3	1	0	0	1	1	0.9846	2.70805	6.1836	7.47407
2052	2018	C39	0	0	0	0	0	0	3.8763	0	0	0	0	21.1282	0.615537	-0.466093	1.22745	0.15198	0	2.56495	0	6.52649	15.2994	1	0	0	1	1	0.9843	2.63906	6.37708	7.67072
2052	2019	C39	0	0	0	0	0	0	3.51025	0	0	0	0	20.6763	0.603866	-0.425846	1.07911	0.218474	0	2.63906	0	6.30262	15.4356	1	0	0	1	1	0.9904	2.3979	6.48351	7.70483
2054	2013	C26	0	0	0	0	0	0	2.08	0	0	0	0	21.5369	0.237647	0.0901944	3.76273	0.132652	0	2.07944	0	6.98101	15.9307	1	0	0	1	1	0.9909	3.55535	6.51082	7.94123
2054	2014	C26	0	0	0	0.693147	0.693147	0	3.0737	3.62	0.063531	0.0678411	1	21.6773	0.307856	0.0648453	2.00514	0.200816	0	2.19722	0	7.23273	16.0723	1	0	0	1	1	0.9864	3.52636	6.32827	7.78997
2054	2015	C26	0	0	0	0	0	0	3.1125	0.900002	0.0165685	0.0168477	1	21.6352	0.20925	0.173872	2.89527	0.216969	0	2.30259	0	7.40062	16.4845	1	0	0	1	1	0.9915	3.3673	6.8994	8.41886
2054	2016	C26	0	0	0	0	0	0	3.4616	0.899998	0.0162866	0.0165562	1	21.8028	0.306174	0.0874196	2.19866	0.224099	0	2.3979	0	7.52456	16.4272	1	0	0	1	1	0.985	3.49651	6.82188	8.36484
2054	2017	C26	0	0	0	0	0	0	3.78165	0	0	0	0	21.8255	0.335918	0.0200556	1.83243	0.191077	0	2.48491	0	7.37776	16.3377	1	0	0	1	1	0.9832	3.58352	6.93416	8.43826
2054	2018	C26	0	0	0	0	0	0	3.9447	0.900002	0.0170616	0.0173578	1	21.7989	0.306687	0.0313831	2.55316	0.218187	0	2.56495	0	7.38461	16.16	1	0	0	1	1	0.9846	3.55535	6.52063	8.01557
2054	2019	C26	0	0	0	0	0	0	4.7424	0.900002	0.0167038	0.0169876	1	21.8326	0.308461	0.0603646	2.0999	0.185762	0	2.63906	0	7.52726	16.1221	1	0	0	1	1	0.984	3.4012	6.42039	7.98172
2054	2020	C26	0	0	0	0	0	0	4.889	0	0	0	0	22.1029	0.378015	0.0439325	1.72735	0.096999	0	2.70805	0	7.41457	16.2409	1	0	0	1	1	0.9744	3.66356	6.57627	8.13799
2054	2021	C26	0	0	0	0	0	0	3.55425	1.95	0.0360443	0.0373921	1	22.4594	0.472037	0.0845897	2.5539	0.0552652	1	2.77259	0	7.43544	16.0435	1	0	0	1	1	0.9545	3.61092	6.80882	8.40089
2054	2022	C26	0	0	0	0	0	0	3.5728	1.85	0.0355975	0.0369115	1	22.7382	0.582573	0.0252885	1.40553	0.265738	1	2.83321	0	7.46107	15.7459	1	0	0	1	1	0.9698	3.7612	6.95966	8.35756
2055	2013	C39	1.79176	0	1.79176	1.94591	0.693147	1.79176	3.1694	0	0	0	0	21.8008	0.53387	0.0947538	1.30224	0.229128	1	2.07944	0	8.88503	15.1594	1	0	0	1	1	0.9746	1.60944	6.01792	8.05832
2055	2014	C39	1.38629	0.693147	1.09861	0	0	0	2.9925	0	0	0	0	21.9416	0.576913	0.0627127	1.2718	0.203961	0	2.19722	0	8.88807	15.1129	1	0	0	1	1	0.9673	1.60944	6.25336	8.29219
2055	2015	C39	0	0	0	1.09861	0	1.09861	2.8155	0	0	0	0	22.4126	0.674284	0.0380651	1.19267	0.154805	0	2.30259	0	9.03289	15.6634	1	0	0	1	1	0.967	1.60944	6.29172	8.36226
2055	2016	C39	0	0	0	0	0	0	3.3272	0	0	0	0	22.6748	0.752087	-0.00766406	1.15438	0.124835	0	2.3979	0	9.25445	16.0869	1	0	0	1	1	0.932	1.60944	6.58917	8.73592
2055	2017	C39	1.09861	0	1.09861	0.693147	0.693147	0	2.8713	0	0	0	0	22.9837	0.705592	0.0647827	1.21181	0.109074	0	2.48491	0	9.43867	15.8207	1	0	0	1	1	0.9014	1.60944	6.71444	8.90972
2055	2018	C39	0.693147	0	0.693147	1.09861	0	1.09861	3.0024	0	0	0	0	23.042	0.696343	0.0832587	1.10863	0.119423	1	2.56495	0	9.31154	16.1429	1	0	0	1	1	0.8968	1.60944	6.99041	9.12258
2055	2019	C39	1.09861	0	1.09861	1.09861	0	1.09861	3.5606	0	0	0	0	23.0481	0.755274	-0.221823	1.10791	0.118364	1	2.63906	0	9.36401	16.4646	1	0	0	1	1	0.9074	1.60944	6.97024	9.122
2055	2020	C39	0.693147	0	0.693147	0.693147	0	0.693147	4.771	0	0	0	0	22.9721	0.735617	0.0259157	1.06398	0.129828	0	2.70805	0	9.31073	16.2884	1	0	0	1	1	0.909	1.60944	6.96365	9.09403
2055	2021	C39	0	0	0	0.693147	0	0.693147	5.0862	0	0	0	0	23.0227	0.646612	-0.238084	1.39789	0.120925	0	2.77259	0	9.16398	15.9566	1	0	0	1	1	0.9035	2.19722	7.07951	9.15823
2055	2022	C39	0	0	0	0	0	0	3.6047	0	0	0	0	22.9592	0.657654	-0.0917548	1.32202	0.123093	0	2.83321	0	9.17864	15.5319	1	0	0	1	1	0.9231	2.19722	7.10261	9.19175
2056	2013	C38	1.38629	1.09861	0.693147	2.07944	0	2.07944	2.834	0.619999	0.010631	0.0107452	1	22.203	0.324757	0.0982627	2.40884	0.443116	1	2.07944	0	8.79467	14.7762	1	0	0	1	1	0.9866	2.89037	6.3274	8.21772
2056	2014	C38	0.693147	0	0.693147	0.693147	0	0.693147	3.3376	0	0	0	0	22.2883	0.310448	0.121794	3.07673	0.36008	1	2.19722	0	8.84951	14.8095	1	0	0	1	1	0.9884	3.17805	6.43872	8.36265
2056	2015	C38	1.09861	1.09861	0	0.693147	0.693147	0	3.08775	1.21	0.0195445	0.0199341	1	22.3602	0.310909	0.0944705	3.23092	0.308368	1	2.30259	0	9.04535	14.908	1	0	0	1	1	0.9888	2.89037	6.43635	8.44136
2056	2016	C38	1.79176	1.38629	1.09861	1.38629	1.09861	0.693147	3.3072	1.56	0.0261176	0.026818	1	22.4861	0.318608	0.117354	1.97324	0.304678	1	2.3979	0	9.25913	14.911	1	0	0	1	1	0.986	3.13549	6.48815	8.55917
2056	2017	C38	2.30259	1.94591	1.38629	1.09861	0	1.09861	3.8862	1.21	0.0190912	0.0194628	1	22.6026	0.302646	0.135355	2.15713	0.330037	0	2.48491	0	9.5176	15.1568	1	0	0	1	1	0.9746	3.52636	6.57356	8.7179
2056	2018	C38	1.94591	1.79176	0.693147	0.693147	0	0.693147	4.1904	1.21	0.0197294	0.0201265	1	22.6397	0.30275	0.148162	2.18695	0.319597	0	2.56495	0	9.61947	15.6064	1	0	0	1	1	0.9676	3.49651	6.60076	8.78198
2056	2019	C38	2.48491	2.3979	0.693147	1.79176	1.60944	0.693147	2.85665	1.21	0.0194784	0.0198654	1	22.8633	0.371487	0.137574	1.83581	0.278829	0	2.63906	0	9.63188	15.7033	1	0	0	1	1	0.9662	3.43399	6.59076	8.76694
2056	2020	C38	3.13549	2.70805	2.19722	1.94591	0.693147	1.79176	3.86	1.21	0.019246	0.0196237	1	23.0496	0.410142	0.178364	1.76744	0.261071	0	2.70805	0	9.57969	15.6548	1	0	0	1	1	0.9372	3.46574	6.80503	8.94878
2056	2021	C38	3.78419	2.89037	3.29584	3.13549	2.07944	2.77259	4.2147	0	0	0	0	23.3018	0.486352	0.174833	1.40043	0.301877	0	2.77259	0	9.63358	15.9627	1	0	0	1	1	0.9101	3.61092	7.14986	9.26965
2056	2022	C38	2.70805	1.79176	2.30259	3.43399	1.79176	3.2581	4.6805	0.610001	0.00982129	0.00991871	1	23.5917	0.558691	0.229453	1.23489	0.26056	1	2.83321	0	9.68788	15.755	1	0	0	1	1	0.8687	3.73767	7.53201	9.65603
2058	2013	C40	0	0	0	0	0	0	2.06375	0	0	0	0	19.585	0.194866	0.0313561	4.47296	0.16903	0	2.07944	0	5.96615	14.6584	1	0	0	1	1	0.9996	1.94591	5.15335	6.42862
2058	2014	C40	0	0	0	0	0	0	2.1987	0	0	0	0	19.63	0.156569	0.0263691	5.21339	0.160567	0	2.19722	0	5.92426	14.6528	1	0	0	1	1	0.9998	1.94591	5.12036	6.38973
2058	2015	C40	0	0	0	0	0	0	3.16575	17.19	0.304841	0.43852	1	19.7446	0.181538	-0.0619208	4.46486	0.149286	0	2.30259	0	5.78996	14.3508	1	0	0	1	1	0.9997	2.07944	4.97681	6.21129
2058	2016	C40	0	0	0	0	0	0	3.34	4.5	0.0884782	0.0970664	1	19.9545	0.138146	0.024471	6.5835	0.107933	0	2.3979	0	5.43372	14.4244	1	0	0	1	1	0.9999	2.07944	5.22706	6.37035
2058	2017	C40	0	0	0	0	0	0	3.23935	4.51	0.0874709	0.0958555	1	19.9232	0.158761	0.0150123	5.8326	0.0946124	0	2.48491	0	5.41165	14.4675	1	0	0	1	1	0.9999	2.07944	5.37307	6.52015
2058	2018	C40	0	0	0	0	0	0	2.9709	2.19	0.039898	0.041556	1	19.9967	0.131286	0.0241426	7.00983	0.080713	0	2.56495	0	5.34233	14.4889	1	0	0	1	1	0.9999	2.07944	5.48174	6.62267
2058	2019	C40	0	0	0	0	0	0	2.869	2.19	0.0390653	0.0406535	1	20.073	0.143896	-0.0763697	6.28819	0.0713861	0	2.63906	0	5.3033	14.4417	1	0	0	1	1	0.9999	2.07944	5.26621	6.41403
2058	2022	C40	0	0	0	0	0	0	5.1623	0	0	0	0	19.807	0.459226	-0.0722621	1.83737	0.0490539	0	2.83321	0	5.79909	14.6571	1	0	0	1	1	0.9979	1.60944	5.49126	6.79578
2062	2013	E48	0	0	0	0	0	0	2.73065	0	0	0	0	23.249	0.801958	0.0687104	1.42829	0.0482393	0	2.07944	0	7.27932	15.4851	1	0	0	0	0	0.9064	2.94444	8.13574	9.59853
2062	2014	E48	0	0	0	0	0	0	2.9337	0	0	0	0	23.3557	0.809151	0.0775555	1.22898	0.0841424	0	2.19722	0	7.29777	15.6031	1	0	0	0	0	0.9008	3.04452	8.02275	9.41932
2062	2015	E48	0	0	0	0	0	0	2.33625	0	0	0	0	23.4244	0.816406	0.0789856	1.1938	0.0739211	0	2.30259	0	7.30182	15.6023	1	0	0	0	0	0.8984	2.63906	8.09659	9.50133
2062	2016	E48	0	0	0	0	0	0	3.6904	1.53	0.0224702	0.0229868	1	23.3145	0.790311	0.0829893	1.20261	0.0814366	0	2.3979	0	7.30988	15.7295	1	0	0	0	0	0.8971	2.94444	8.12859	9.53774
2062	2017	E48	0.693147	0	0.693147	0	0	0	3.20365	0	0	0	0	23.2895	0.768074	0.0936849	1.24773	0.0815371	0	2.48491	0	7.33041	15.7324	1	0	0	0	0	0.8924	3.04452	8.04382	9.46313
2062	2018	E48	0	0	0	0.693147	0	0.693147	3.3192	0	0	0	0	23.3994	0.78885	0.0650612	1.13434	0.0823034	0	2.56495	0	7.67647	15.784	1	0	0	0	0	0.8926	3.09104	8.0539	9.58714
2062	2019	E48	0	0	0	0	0	0	4.10115	0	0	0	0	23.4789	0.788431	0.121237	1.11055	0.0792466	0	2.63906	0	7.67925	15.7924	1	0	0	0	0	0.8884	3.04452	8.23393	9.76361
2062	2020	E48	0	0	0	0	0	0	3.962	0	0	0	0	23.5565	0.77628	0.149543	1.14695	0.068057	0	2.70805	0	7.62511	15.8208	1	0	0	0	0	0.8734	2.94444	8.21917	9.73718
2062	2021	E48	0	0	0	0	0	0	4.0194	0	0	0	0	23.631	0.782422	0.104913	1.12871	0.0567221	0	2.77259	0	7.57815	15.7264	1	0	0	0	0	0.8931	2.77259	8.16878	9.68141
2062	2022	E48	0	0	0	0	0	0	4.2537	0	0	0	0	23.5196	0.733428	0.115744	1.1912	0.053458	0	2.83321	0	7.38585	16.234	1	0	0	0	0	0.892	2.77259	8.11983	9.58063
2064	2013	C28	0.693147	0.693147	0	0	0	0	2.7612	0	0	0	0	21.7448	0.330334	0.157391	1.84725	0.353206	0	2.07944	0	7.21818	15.779	1	0	0	1	0	0.9848	3.63759	6.88002	8.26679
2064	2014	C28	0	0	0	0	0	0	2.8994	0	0	0	0	22.2123	0.291169	0.164205	2.29506	0.211085	0	2.19722	0	7.26543	15.9351	1	0	0	1	0	0.9782	3.73767	6.86141	8.27073
2064	2015	C28	0	0	0	0.693147	0.693147	0	2.47575	2.46	0.0523739	0.0552685	1	22.4069	0.377156	0.0782403	1.22384	0.310215	0	2.30259	0	7.82764	15.9896	1	0	0	1	0	0.966	3.3322	6.56575	8.1177
2064	2016	C28	0	0	0	0	0	0	2.7264	2.46	0.0523739	0.0552685	1	22.4073	0.440223	-0.0953932	1.11611	0.420215	0	2.3979	0	7.85516	15.8918	1	0	0	1	0	0.9604	3.68888	6.60842	8.13702
2064	2017	C28	0	0	0	0	0	0	3.75105	2.46	0.0523739	0.0552685	1	22.4392	0.388707	0.120174	1.37702	0.36402	0	2.48491	0	7.8018	16.0479	1	0	0	1	0	0.9645	3.73767	7.03156	8.55284
2064	2018	C28	0	0	0	0	0	0	3.7863	3.41	0.0723838	0.078032	1	22.5047	0.359895	0.12365	1.79416	0.302065	0	2.56495	0	7.85399	16.4371	1	0	0	1	0	0.9649	3.85015	7.09508	8.64886
2064	2019	C28	0	0	0	0	0	0	3.79335	0.960007	0.012068	0.0122154	1	23.555	0.542589	0.318317	1.02987	0.340053	0	2.63906	0	8.73279	16.9709	1	0	0	1	0	0.8815	3.82864	7.60125	9.34914
2064	2020	C28	0	0	0	0	0	0	4.308	0.889999	0.0113607	0.0114913	1	23.7023	0.411499	0.235658	1.77605	0.370782	0	2.70805	0	8.78294	17.3788	1	0	0	1	0	0.8806	3.55535	7.60134	9.34191
2064	2021	C28	0	0	0	0	0	0	3.8304	0	0	0	0	24.0967	0.348446	0.388919	2.18785	0.26828	0	2.77259	0	8.90856	17.5731	1	0	0	1	0	0.8974	3.78419	8.18461	9.96354
2064	2022	C28	0	0	0	0	0	0	5.467	0	0	0	0	24.2123	0.293312	0.134822	2.68058	0.246482	0	2.83321	0	9.03789	17.4296	1	0	0	1	0	0.872	3.78419	8.02591	9.84894
2065	2013	I65	0	0	0	0	0	0	2.9627	1.54	0.0239242	0.0245106	1	22.5166	0.381917	0.237898	3.20507	0.0834766	0	2.07944	0	8.545	15.549	1	0	0	1	1	0.9635	1.60944	6.99168	8.93954
2065	2014	I65	0	0	0	0	0	0	2.1028	2.93	0.0530605	0.0560337	1	22.7932	0.205575	0.207528	4.05371	0.0671011	0	2.19722	0	8.67625	15.8409	1	0	0	1	1	0.9741	2.56495	7.07506	9.06472
2065	2015	I65	0.693147	0.693147	0	0	0	0	3.081	0.730003	0.01395	0.0141474	1	23.1353	0.228172	0.152816	3.20501	0.0397514	0	2.30259	0	8.85808	15.8127	1	0	0	1	1	0.9682	2.99573	7.10594	9.18238
2065	2016	I65	0.693147	0.693147	0	0	0	0	2.5656	0	0	0	0	23.2432	0.283393	0.101667	2.81871	0.0314027	0	2.3979	0	8.98344	15.8307	1	0	0	1	1	0.9429	3.04452	7.20939	9.34595
2065	2017	I65	0	0	0	0	0	0	3.73235	1.47	0.0284333	0.0292654	1	23.3733	0.362665	0.0742226	2.3323	0.02166	0	2.48491	0	9.05474	16.0605	1	0	0	1	1	0.9469	2.3979	7.33702	9.52634
2065	2018	I65	0.693147	0.693147	0	0	0	0	3.9249	2.87	0.0581678	0.0617603	1	23.4962	0.420781	0.087232	2.06251	0.0173596	0	2.56495	0	8.99268	16.097	1	0	0	1	1	0.8961	2.94444	7.53427	9.71163
2065	2019	I65	0	0	0	0	0	0	3.70025	0	0	0	0	23.5467	0.429821	0.0612348	2.05151	0.0138478	0	2.63906	0	9.10398	16.0518	1	0	0	1	1	0.8928	2.99573	7.55645	9.79402
2065	2020	I65	0	0	0	0	0	0	3.951	0.73	0.0156216	0.0158696	1	23.6615	0.469193	0.0556452	1.86112	0.0136007	0	2.70805	0	9.23034	16.0157	1	0	0	1	1	0.8721	2.70805	7.51427	9.7876
2065	2021	I65	0	0	0	0	0	0	3.62775	1.49	0.0324548	0.0335435	1	23.7712	0.472861	0.0358135	1.84636	0.0145286	0	2.77259	0	9.37297	15.8498	1	0	0	1	1	0.8553	2.83321	7.58659	9.89298
2065	2022	I65	0	0	0	0	0	0	3.6828	0	0	0	0	23.8245	0.483621	0.0363028	1.79864	0.0171528	0	2.83321	0	9.36948	15.8136	1	0	0	1	1	0.8464	2.77259	7.63253	9.91348
2067	2013	C22	0	0	0	0	0	0	3.0017	2.34	0.107685	0.120681	1	22.3698	0.425981	0.0018461	1.68287	0.420117	0	2.07944	0	7.79317	15.4622	1	0	0	0	0	0.963	3.80666	6.70516	8.21515
2067	2014	C22	0.693147	0.693147	0	0.693147	0.693147	0	2.6418	0	0	0	0	22.4829	0.482303	0.00106227	1.34951	0.375103	0	2.19722	0	7.79893	15.3734	1	0	0	0	0	0.9532	3.71357	6.65733	8.16946
2067	2015	C22	0	0	0	0	0	0	3.65025	0	0	0	0	22.4669	0.473602	0.000691375	1.21985	0.443926	0	2.30259	0	7.77947	15.471	1	0	0	0	0	0.9549	3.61092	6.66182	8.15001
2067	2016	C22	1.09861	0.693147	0.693147	0	0	0	3.968	0	0	0	0	22.4621	0.410205	0.0990343	1.47394	0.516745	0	2.3979	0	7.64779	15.7732	1	0	0	0	0	0.9613	3.52636	6.91811	8.34176
2067	2017	C22	0.693147	0	0.693147	1.09861	0.693147	0.693147	3.05575	0	0	0	0	22.5636	0.368297	0.188786	1.84718	0.436555	0	2.48491	0	7.61184	15.8269	1	0	0	0	0	0.9623	3.78419	7.32295	8.74078
2067	2018	C22	0.693147	0	0.693147	1.09861	0	1.09861	3.8799	0	0	0	0	22.5762	0.31684	0.0858252	1.51613	0.414568	0	2.56495	0	7.58832	15.8453	1	0	0	0	0	0.9679	3.8712	7.44365	8.85714
2067	2019	C22	0	0	0	0	0	0	4.598	0	0	0	0	22.4567	0.200056	0.0457585	2.0965	0.43508	0	2.63906	0	7.5868	15.8129	1	0	0	0	0	0.9823	3.89182	7.33418	8.75496
2067	2020	C22	0	0	0	0	0	0	4.975	0	0	0	0	22.71	0.325814	0.0702341	2.88323	0.32417	0	2.70805	0	7.57866	15.8504	1	0	0	0	0	0.9615	3.78419	7.27099	8.69329
2067	2021	C22	0.693147	0.693147	0	0	0	0	4.4058	0	0	0	0	22.7952	0.292799	0.0888854	2.92733	0.268862	0	2.77259	0	7.61333	16.1117	1	0	0	0	0	0.9626	3.8712	7.51723	8.96347
2067	2022	C22	0	0	0	0	0	0	5.0952	0	0	0	0	22.7973	0.304423	0.0220546	2.11192	0.317747	0	2.83321	0	7.63868	16.2271	1	0	0	0	0	0.961	3.68888	7.47527	8.9122
2069	2013	A04	0	0	0	0	0	0	2.7183	1.19	0.0172115	0.0175129	1	22.3939	0.540749	0.0389315	1.4059	0.158399	1	2.07944	0	8.33639	16.1068	1	0	0	0	0	0.9519	2.19722	6.47486	8.28908
2069	2014	A04	0	0	0	0	0	0	3.0471	1.7	0.0245311	0.025148	1	22.3081	0.762915	-0.570382	0.910643	0.264664	1	2.19722	0	8.2718	15.7296	1	0	0	0	0	0.9511	2.56495	6.44464	8.18808
2069	2015	A04	0	0	0	0	0	0	2.64825	0.629997	0.00910269	0.00918631	1	22.2241	0.797523	-0.237743	1.12511	0.278053	1	2.30259	0	8.14642	14.856	1	0	0	0	0	0.9585	1.60944	6.53448	8.23568
2069	2017	A04	0	0	0	0	0	0	3.30225	1.38	0.0228024	0.0233345	1	22.0955	0.882109	-0.303171	0.998905	0.264657	1	2.48491	0	8.04719	15.2074	1	0	0	0	0	0.9737	2.56495	6.77547	8.45982
2069	2018	A04	0	0	0	0	0	0	3.6873	0.93	0.0155805	0.0158271	1	21.9914	0.875818	0.0804831	0.706313	0.281629	1	2.56495	0	7.90507	15.1101	1	0	0	0	0	0.9734	2.77259	6.71454	8.3513
2069	2019	A04	0	0	0	0	0	0	3.28225	0.93	0.0156198	0.0158676	1	21.825	0.867981	-0.73755	0.659509	0.309008	1	2.63906	0	7.78821	15.3056	1	0	0	0	0	0.9847	1.60944	6.75834	8.36031
2069	2020	A04	0	0	0	0	0	0	3.101	0.260002	0.00445896	0.00447893	1	21.6617	0.865759	0.3584	0.63192	0.24461	1	2.70805	0	7.54908	15.3836	1	0	0	0	0	0.9851	1.94591	6.59518	8.15302
2069	2021	A04	0	0	0	0	0	0	4.70925	0	0	0	0	21.6277	0.894361	0.293129	0.725297	0.224347	1	2.77259	0	7.58731	15.6933	1	0	0	0	0	0.9849	2.19722	6.67653	8.26169
2073	2013	C35	0.693147	0	0.693147	0	0	0	1.96235	6.01	0.18048	0.220227	1	22.6333	0.509809	0.0387597	2.20125	0.127746	0	2.07944	0	8.19919	15.4429	1	0	0	1	0	0.9866	2.83321	6.49649	8.25765
2073	2014	C35	0.693147	0.693147	0	0.693147	0	0.693147	2.3072	9.29	0.280326	0.389518	1	22.7887	0.556509	0.0558399	1.26913	0.212828	0	2.19722	0	8.42945	15.2542	1	0	0	1	0	0.928	2.70805	6.42503	8.19745
2073	2015	C35	1.09861	1.09861	0	0	0	0	3.447	9.84	0.261563	0.354212	1	22.8103	0.44668	0.049502	1.55622	0.2185	0	2.30259	0	8.32385	15.2361	1	0	0	1	0	0.9401	2.83321	6.30785	8.03622
2073	2016	C35	0	0	0	0	0	0	3.956	8.24	0.235968	0.308845	1	22.8325	0.410282	-0.168835	2.87025	0.200944	0	2.3979	0	8.17075	15.2629	1	0	0	1	0	0.9429	3.21888	6.12797	7.80687
2073	2017	C35	0	0	0	0	0	0	3.23	6.13	0.185927	0.22839	1	22.8506	0.421511	0.0157206	2.59781	0.173749	0	2.48491	0	7.88871	14.7746	1	0	0	1	0	0.9792	2.77259	6.63168	8.22102
2073	2018	C35	0	0	0	0	0	0	3.051	7.97	0.250236	0.333752	1	22.8965	0.484581	-0.0723101	2.12071	0.164742	0	2.56495	0	7.86672	15.1948	1	0	0	1	0	0.9712	2.89037	6.65337	8.23544
2073	2019	C35	0	0	0	0	0	0	3.3478	6.14	0.199805	0.249695	1	22.8044	0.445101	0.0127286	1.74251	0.135058	0	2.63906	0	7.87322	15.5789	1	0	0	1	0	0.9407	2.99573	6.7395	8.35596
2073	2020	C35	0	0	0	0	0	0	3.529	6.14	0.163996	0.196166	1	22.8241	0.446783	0.016288	1.6786	0.155076	0	2.70805	0	7.86711	15.7229	1	0	0	1	0	0.9395	2.99573	6.78701	8.38386
2073	2021	C35	0	0	0	0	0	0	4.66095	5.68	0.18176	0.222135	1	23.109	0.565562	0.027367	1.59334	0.125239	1	2.77259	0	8.10046	15.635	1	0	0	1	0	0.9626	3.21888	7.23407	8.90878
2073	2022	C35	0	0	0	0	0	0	4.8466	5.58	0.193213	0.239485	1	23.3425	0.628888	0.0473701	1.33437	0.160687	1	2.83321	0	8.22764	15.7168	1	0	0	1	0	0.9672	3.17805	7.13728	8.80555
2074	2013	C38	0	0	0	0	0	0	2.47975	7.52	0.242268	0.319728	1	20.9589	0.57943	0.0823861	1.1927	0.299157	0	2.07944	0	7.14124	14.9687	1	0	0	1	1	0.9875	1.60944	5.92013	7.38346
2074	2014	C38	1.60944	1.60944	0	0	0	0	2.9225	8.15	0.259142	0.349785	1	20.9654	0.587327	0.0897144	1.1085	0.304319	0	2.19722	0	7.20489	14.9459	1	0	0	1	1	0.9873	1.60944	6.06722	7.55131
2074	2015	C38	0.693147	0	0.693147	0	0	0	3.47775	1.73	0.0263679	0.027082	1	22.6274	0.54686	0.329227	1.65996	0.181742	1	2.30259	0	8.35561	15.01	1	0	0	1	1	0.9703	1.60944	6.44569	8.22615
2074	2016	C38	0	0	0	0.693147	0	0.693147	3.5072	1.4	0.0265503	0.0272745	1	23.0471	0.612323	0.295014	1.36958	0.254943	1	2.3979	0	8.55699	15.1805	1	0	0	1	1	0.9638	1.79176	6.7638	8.53475
2074	2017	C38	0	0	0	0	0	0	3.1348	1.15	0.0229908	0.0235319	1	23.5622	0.517157	0.137563	1.7994	0.197517	1	2.48491	0	8.66974	16.0469	1	0	0	1	1	0.947	2.56495	6.68027	8.46402
2074	2018	C38	0	0	0	0	0	0	3.5667	0.970001	0.0198608	0.0202632	1	23.7479	0.58469	0.0692272	1.42795	0.228496	1	2.56495	0	8.88986	16.0358	1	0	0	1	1	0.8845	3.3322	6.57408	8.4022
2074	2019	C38	0	0	0	0	0	0	4.24175	0.739998	0.0152829	0.0155201	1	23.9489	0.64022	0.00549055	1.29515	0.220451	1	2.63906	0	8.98055	16.2255	1	0	0	1	1	0.8798	3.3322	6.46797	8.31122
2074	2020	C38	0	0	0	0	0	0	3.393	0	0	0	0	24.0495	0.602102	0.0145947	1.31325	0.257229	1	2.70805	0	8.96406	16.0958	0	1	0	1	1	0.8323	3.52636	6.73467	8.5438
2074	2021	C38	0	0	0	0	0	0	4.4373	0	0	0	0	24.4986	0.55577	0.00505268	1.38278	0.200892	1	2.77259	0	9.34225	16.2244	0	1	0	1	1	0.8247	3.7612	6.95031	8.87614
2074	2022	C38	0	0	0	0	0	0	4.3263	2.14	0.0406458	0.0423679	1	25.0086	0.662692	0.0166684	1.09071	0.162271	1	2.83321	0	9.88145	16.3583	0	1	0	1	1	0.8629	3.46574	7.44065	9.53193
2076	2013	C38	0.693147	0.693147	0	1.38629	0	1.38629	3.1616	0	0	0	0	20.158	0.286794	0.0386919	2.27769	0.237742	1	2.07944	0	7.13569	14.5902	1	0	0	1	1	0.9975	2.48491	5.47433	7.04908
2076	2014	C38	1.09861	0.693147	0.693147	0	0	0	2.1714	0	0	0	0	20.2315	0.313759	0.0405771	2.16288	0.229212	1	2.19722	0	7.21744	14.5902	1	0	0	1	1	0.9989	2.48491	5.54841	7.14911
2076	2015	C38	0	0	0	0.693147	0	0.693147	2.79	0	0	0	0	21.0825	0.299025	0.0730177	2.11189	0.19662	0	2.30259	0	7.23418	14.7193	1	0	0	1	1	0.9928	2.48491	6.01106	7.54111
2076	2016	C38	0	0	0	0.693147	0.693147	0	3.0544	0	0	0	0	21.2394	0.390069	0.0262047	1.67725	0.173221	0	2.3979	0	7.31655	14.626	1	0	0	1	1	0.9967	2.48491	5.98105	7.53801
2076	2017	C38	0	0	0	0	0	0	3.0668	0	0	0	0	21.517	0.525038	0.0339654	1.34002	0.124076	0	2.48491	0	7.25982	14.9287	1	0	0	1	1	0.9801	2.48491	6.24986	7.79216
2076	2018	C38	0	0	0	0	0	0	4.0095	0	0	0	0	21.1869	0.719433	-0.925732	0.920476	0.161236	0	2.56495	0	7.22984	14.7593	1	0	0	1	1	0.982	2.63906	5.68206	7.22086
2078	2013	C22	0	0	0	0	0	0	2.8665	0	0	0	0	23.4889	0.652472	0.0637297	0.744918	0.491348	1	2.07944	0	8.71686	14.5904	1	0	0	0	0	0.9086	2.77259	7.31941	9.02821
2078	2014	C22	0	0	0	0	0	0	2.5445	0	0	0	0	23.514	0.642497	0.0964044	0.622795	0.475567	1	2.19722	0	8.73327	14.8171	1	0	0	0	0	0.926	2.83321	7.272	8.98765
2078	2015	C22	0	0	0	0	0	0	3.6675	1.03	0.0156202	0.0158681	1	23.7048	0.625026	0.114249	0.768846	0.437436	1	2.30259	0	8.76249	14.7424	1	0	0	0	0	0.9042	3.46574	7.27339	8.98798
2078	2016	C22	0	0	0	0	0	0	2.7616	2.87	0.0459788	0.0481948	1	23.7287	0.587013	0.147227	0.861257	0.558819	1	2.3979	0	8.83113	14.7757	1	0	0	0	0	0.8928	3.71357	7.48175	9.19196
2078	2017	C22	0	0	0	0	0	0	3.12205	0.449997	0.00747876	0.00753511	1	23.9835	0.584588	0.234828	0.895486	0.417653	1	2.48491	0	8.92983	14.728	1	0	0	0	0	0.8886	3.61092	7.70906	9.45953
2078	2018	C22	0	0	0	0	0	0	2.8062	3.79	0.0661547	0.0708411	1	24.1084	0.572256	0.191212	0.772213	0.562867	1	2.56495	0	9.00761	14.7557	1	0	0	0	0	0.9061	3.61092	7.73777	9.4702
2078	2019	C22	0	0	0	0	0	0	3.07515	5.33	0.0875636	0.0959668	1	24.1982	0.544827	0.160827	0.788492	0.516996	1	2.63906	0	9.22474	14.7521	1	0	0	0	0	0.904	3.73767	7.67822	9.4899
2078	2020	C22	0	0	0	0	0	0	4.676	4.09	0.069831	0.0750734	1	24.3031	0.547247	0.127211	0.694415	0.584238	1	2.70805	0	9.32385	14.7404	1	0	0	0	0	0.9164	3.63759	7.53737	9.36045
2078	2021	C22	0	0	0	0	0	0	4.22205	3.51	0.0629371	0.0671642	1	24.4783	0.559779	0.16927	0.629398	0.636101	1	2.77259	0	9.49552	15.6409	1	0	0	0	0	0.9293	3.68888	7.79766	9.65219
2078	2022	C22	0	0	0	0	0	0	4.4913	2.36	0.0403695	0.0420677	1	24.5948	0.517355	0.134189	0.721455	0.601366	1	2.83321	0	9.62218	15.9859	1	0	0	0	0	0.9178	3.80666	7.94876	9.84614
2079	2013	C39	2.07944	1.38629	1.60944	1.79176	0	1.79176	2.7196	0.889999	0.0163273	0.0165983	1	21.0992	0.129936	0.0318677	4.80696	0.314825	1	2.07944	0	7.11802	14.8596	1	0	0	1	1	0.9971	3.2581	6.00048	7.43421
2079	2014	C39	0	0	0	0	0	0	2.7524	0	0	0	0	21.1175	0.131129	0.0283243	4.91824	0.299847	1	2.19722	0	7.36771	14.9564	1	0	0	1	1	0.9972	2.89037	6.00565	7.5344
2079	2015	C39	0.693147	0	0.693147	0.693147	0	0.693147	2.8665	0	0	0	0	21.1218	0.132333	0.0144982	4.99074	0.316013	1	2.30259	0	7.23993	15.0769	1	0	0	1	1	0.9973	2.83321	5.92904	7.40463
2079	2016	C39	0	0	0	0.693147	0.693147	0	3.6752	0	0	0	0	21.2863	0.138774	0.0942036	4.98888	0.274556	1	2.3979	0	7.14756	15.2076	1	0	0	1	1	0.9993	2.83321	6.34872	7.78777
2079	2017	C39	0	0	0	0	0	0	4.0732	0	0	0	0	21.4069	0.179011	0.0949936	3.93216	0.259321	1	2.48491	0	7.15618	15.357	1	0	0	1	1	0.9983	2.83321	6.7792	8.21442
2079	2018	C39	1.94591	1.09861	1.60944	0.693147	0.693147	0	3.4839	0	0	0	0	21.4432	0.149229	0.0783662	4.91441	0.227394	1	2.56495	0	7.46508	15.4809	1	0	0	1	1	0.9973	2.70805	6.6657	8.2248
2079	2019	C39	0	0	0	1.60944	0	1.60944	3.72115	0	0	0	0	21.5314	0.157423	0.075618	4.84076	0.208276	0	2.63906	0	7.43071	15.2788	1	0	0	1	1	0.9977	3.52636	6.73127	8.2777
2079	2020	C39	0.693147	0	0.693147	0	0	0	4.899	0	0	0	0	21.5879	0.194516	0.0548321	4.01076	0.177693	0	2.70805	0	7.35947	15.3378	1	0	0	1	1	0.9967	3.58352	6.6905	8.22204
2079	2021	C39	0	0	0	0.693147	0	0.693147	4.56855	0.560001	0.0152464	0.0154825	1	21.8337	0.205219	0.102015	3.47744	0.165737	0	2.77259	0	7.46279	15.5936	1	0	0	1	1	0.993	3.49651	6.92591	8.47599
2079	2022	C39	0	0	0	0	0	0	5.0721	0	0	0	0	21.9524	0.194327	0.144732	3.37918	0.176788	0	2.83321	0	7.5725	15.5841	1	0	0	1	1	0.9894	3.4012	7.11859	8.68878
2081	2013	E50	2.48491	1.94591	1.79176	1.38629	0	1.38629	3.0797	1.16	0.0197548	0.0201529	1	23.6054	0.685279	0.323019	1.46603	0.0317715	0	2.07944	0	9.36263	16.0375	1	0	0	0	0	0.9889	1.94591	8.00679	10.2415
2081	2014	E50	2.83321	2.19722	2.19722	2.63906	0	2.63906	2.4059	3.3	0.0559038	0.0592141	1	23.8009	0.662519	0.293288	1.43482	0.0449296	0	2.19722	0	9.52676	16.1205	1	0	0	0	0	0.9852	2.63906	7.94796	10.1833
2081	2015	E50	2.07944	1.38629	1.60944	2.19722	2.07944	0.693147	3.44625	1.13	0.0200781	0.0204895	1	23.9343	0.647395	0.199807	1.33661	0.0446672	0	2.30259	1	9.45962	16.0172	1	0	0	0	0	0.9616	2.48491	7.85355	10.0502
2081	2016	E50	1.60944	0.693147	1.38629	2.30259	1.79176	1.60944	3.7584	1.95	0.0335686	0.0347346	1	24.0125	0.621891	0.17954	1.32419	0.0374376	0	2.3979	0	9.55521	16.0116	1	0	0	0	0	0.8961	2.63906	7.87518	10.1177
2081	2017	E50	2.30259	1.38629	1.94591	1.79176	1.09861	1.38629	2.9308	3.84	0.066771	0.0715484	1	24.062	0.583097	0.176014	1.50931	0.0343193	0	2.48491	0	9.7621	16.1839	1	0	0	0	0	0.878	2.48491	7.85218	10.1749
2081	2018	E50	1.60944	1.09861	1.09861	1.79176	0	1.79176	3.5217	5.09	0.0864764	0.0946625	1	24.2289	0.591468	0.171287	1.49109	0.0258564	0	2.56495	0	9.89732	16.0955	1	0	0	0	0	0.9175	2.63906	7.98671	10.3719
2081	2019	E50	2.83321	2.19722	2.19722	1.38629	0	1.38629	4.09545	1.12	0.018814	0.0191748	1	24.3989	0.609864	0.155881	1.51464	0.0230579	0	2.63906	0	9.7558	15.92	1	0	0	0	0	0.9309	2.89037	8.25037	10.5774
2081	2020	E50	3.55535	2.30259	3.2581	2.56495	0	2.56495	4.251	1.11	0.0181699	0.0185062	1	24.53	0.619021	0.143837	1.50384	0.0198245	0	2.70805	0	9.62285	16.0847	1	0	0	0	0	0.9191	2.56495	8.33041	10.6108
2081	2021	E50	3.78419	3.04452	3.17805	3.4012	0	3.4012	4.88145	0	0	0	0	24.3657	0.698905	-0.34039	1.33776	0.0230614	0	2.77259	0	9.58142	16.0406	1	0	0	0	0	0.855	2.77259	8.1444	10.411
2081	2022	E50	2.3979	1.60944	1.94591	3.09104	0.693147	3.04452	4.3439	0	0	0	0	24.3352	0.65404	0.10721	1.38455	0.0229676	1	2.83321	0	9.41776	15.9473	1	0	0	0	0	0.91	2.77259	8.0773	10.2876
2082	2013	C32	0	0	0	0	0	0	2.41345	0.489998	0.0107668	0.010884	1	21.1608	0.233107	0.102618	2.93041	0.304316	0	2.07944	0	7.05359	15.26	1	0	0	1	0	1	3.21888	8.69269	10.0997
2082	2014	C32	0	0	0	0	0	0	3.157	0.740002	0.0176569	0.0179743	1	21.1622	0.164208	0.0912555	4.23911	0.267631	0	2.19722	0	7.0076	15.235	1	0	0	1	0	1	3.13549	8.70855	10.1127
2082	2015	C32	0.693147	0	0.693147	0	0	0	3.39375	1.32	0.0293138	0.030199	1	21.204	0.167122	0.0517783	4.28324	0.271448	1	2.30259	0	7.01751	15.1439	1	0	0	1	0	1	3.3322	8.70427	10.1059
2082	2016	C32	0	0	0	0.693147	0	0.693147	2.4688	1.32	0.0355891	0.0369024	1	21.2291	0.15789	0.0534961	4.73172	0.243119	1	2.3979	0	7.10414	15.1505	1	0	0	1	0	0.9995	1.94591	8.44711	9.8899
2082	2017	C32	1.38629	0.693147	1.09861	0	0	0	3.3405	1.32	0.0359673	0.0373092	1	21.4652	0.236462	0.0669388	2.65175	0.229993	1	2.48491	0	7.50494	14.1448	1	0	0	1	0	1	3.29584	8.6901	10.2602
2082	2018	C32	0	0	0	1.09861	0	1.09861	4.1445	1.32	0.036214	0.0375747	1	21.769	0.394242	0.075254	1.49209	0.184785	1	2.56495	0	7.50549	14.9084	1	0	0	1	0	0.9979	3.21888	8.6539	10.2148
2082	2019	C32	0	0	0	0	0	0	3.8703	1.32	0.0357627	0.0370891	1	22.0584	0.496967	0.114887	1.81086	0.104007	1	2.63906	0	8.23642	15.0489	1	0	0	1	0	0.9871	2.89037	8.45415	10.3149
2082	2020	C32	0	0	0	0	0	0	3.917	0	0	0	0	22.4571	0.495238	0.122523	1.65248	0.122864	1	2.70805	0	7.91717	14.8289	1	0	0	1	0	0.962	2.99573	8.36262	10.0439
2082	2021	C27	0	0	0	0	0	0	4.3029	0	0	0	0	22.1983	0.372124	0.0575282	1.92365	0.18125	1	2.77259	0	7.28207	14.6161	1	0	0	1	1	0.9724	2.77259	6.68182	8.11556
2082	2022	C27	0	0	0	0	0	0	3.3286	0	0	0	0	22.1621	0.331273	0.0267165	1.9352	0.185895	1	2.83321	0	7.35819	14.6062	1	0	0	1	1	0.9762	2.89037	6.56996	8.03285
2084	2013	C33	0	0	0	0	0	0	2.3153	0	0	0	0	21.2247	0.516698	0.0510805	1.29274	0.304111	0	2.07944	0	8.19174	15.234	1	0	0	0	0	0.9857	3.3322	6.18908	8.00709
2084	2014	C33	0	0	0	0	0	0	2.9932	0	0	0	0	21.2454	0.509862	0.0543027	1.30965	0.293597	0	2.19722	0	8.31899	15.1125	1	0	0	0	0	0.9856	3.43399	6.11565	7.98199
2084	2015	C33	0	0	0	0	0	0	3.30975	0	0	0	0	21.3329	0.376709	0.0472982	2.15906	0.27046	0	2.30259	0	8.14352	15.0388	1	0	0	0	0	0.9883	2.99573	6.23679	8.03808
2084	2016	C33	0	0	0	0	0	0	2.7344	0	0	0	0	21.3486	0.331693	0.0726496	1.96581	0.25103	0	2.3979	0	8.17103	14.7789	1	0	0	0	0	0.9897	3.55535	6.27519	8.09307
2084	2017	C33	1.60944	1.09861	1.09861	0.693147	0	0.693147	4.1208	0	0	0	0	21.6162	0.31334	0.066191	2.56387	0.198721	0	2.48491	0	8.17216	15.1388	1	0	0	0	0	0.9872	3.55535	6.41613	8.23069
2084	2018	C33	0	0	0	0.693147	0	0.693147	3.321	0	0	0	0	21.7782	0.420893	0.0250312	1.80218	0.187248	0	2.56495	0	8.17808	14.8751	1	0	0	0	0	0.9798	3.46574	6.46669	8.27213
2084	2019	C33	0.693147	0	0.693147	0	0	0	3.4162	0	0	0	0	21.8293	0.432317	0.0797835	2.00573	0.187405	0	2.63906	0	8.22951	14.7591	1	0	0	0	0	0.9781	3.52636	6.57697	8.39559
2084	2020	C33	0	0	0	0.693147	0	0.693147	3.203	1.83	0.0353281	0.0366219	1	22.1098	0.488935	0.09156	1.69391	0.160559	0	2.70805	0	8.62641	14.8279	1	0	0	0	0	0.9674	2.89037	6.62779	8.57833
2084	2021	C33	0.693147	0	0.693147	0.693147	0	0.693147	3.7254	0	0	0	0	22.2539	0.561557	0.0215166	1.41987	0.140997	0	2.77259	0	8.70284	15.4111	1	0	0	0	0	0.9575	3.55535	6.80012	8.77718
2084	2022	C33	1.38629	0.693147	1.09861	1.09861	0	1.09861	5.3625	0	0	0	0	22.1569	0.499922	0.011456	1.83872	0.205274	0	2.83321	0	8.56293	15.3849	1	0	0	0	0	0.965	3.63759	6.5919	8.48689
2085	2013	C36	0	0	0	0	0	0	2.2724	1.43999	0.0189873	0.0193548	1	22.1614	0.508525	0.194944	1.41341	0.239282	0	2.07944	1	8.74257	15.2726	1	0	0	1	0	0.9811	1.60944	6.80141	8.74502
2085	2014	C36	0	0	0	0	0	0	2.5739	1.92	0.0267112	0.0274442	1	22.3451	0.524391	0.236501	1.29299	0.213494	0	2.19722	1	8.8882	15.5489	1	0	0	1	0	0.9592	2.19722	6.91507	8.90451
2085	2015	C36	0	0	0	0	0	0	3.08025	0	0	0	0	22.9033	0.467554	0.256358	1.67029	0.250992	0	2.30259	1	9.15123	15.5874	1	0	0	1	0	0.9546	1.60944	7.08754	9.09433
2085	2016	C36	0	0	0	0	0	0	2.5384	0	0	0	0	22.952	0.380349	0.206843	1.67221	0.311662	0	2.3979	1	9.13151	15.8107	1	0	0	1	0	0.9584	1.60944	7.16133	9.13167
2085	2017	C36	0	0	0	0	0	0	3.82075	0	0	0	0	23.0308	0.349837	0.162715	1.88076	0.329609	0	2.48491	1	9.09178	15.4446	1	0	0	1	0	0.954	2.19722	7.22646	9.16738
2085	2018	C36	0	0	0	0	0	0	3.7215	0	0	0	0	23.318	0.489346	0.150031	1.48912	0.303269	0	2.56495	1	9.2535	15.7956	1	0	0	1	0	0.9033	2.99573	7.19113	9.169
2085	2019	C36	0	0	0	0	0	0	2.96495	0	0	0	0	23.3615	0.52385	0.120196	1.22268	0.345756	0	2.63906	1	9.1935	15.5462	1	0	0	1	0	0.8901	2.77259	7.16844	9.10504
2085	2020	C36	0	0	0	0	0	0	4.876	0	0	0	0	23.4942	0.529911	0.10796	1.05994	0.305039	0	2.70805	1	9.37636	15.8895	1	0	0	1	0	0.8772	2.99573	7.07184	9.0748
2085	2021	C36	0	0	0	0	0	0	4.3533	0	0	0	0	23.5199	0.557458	0.0720578	1.03201	0.274844	0	2.77259	1	9.33785	16.0055	1	0	0	1	0	0.8773	3.21888	7.25467	9.25214
2085	2022	C36	0.693147	0	0.693147	0.693147	0	0.693147	4.7773	0	0	0	0	23.624	0.539438	0.132026	1.1125	0.23521	0	2.83321	1	9.3508	16.1972	1	0	0	1	0	0.8721	3.4012	7.53337	9.54127
2086	2013	A04	0	0	0	0	0	0	2.67215	0	0	0	0	21.6457	0.446131	0.0431413	1.15322	0.531943	1	2.07944	0	7.45472	14.3921	1	0	0	0	0	0.9806	2.19722	5.36263	6.80207
2086	2014	A04	0.693147	0.693147	0	0	0	0	2.345	0	0	0	0	21.6964	0.459295	0.0308678	1.3174	0.513129	1	2.19722	0	7.42118	14.2473	1	0	0	0	0	0.9789	2.19722	5.35791	6.78341
2086	2015	A04	0	0	0	0	0	0	2.544	1.85	0.0335449	0.0347092	1	22.0497	0.249994	0.0236434	3.42519	0.352414	1	2.30259	0	7.42417	14.3578	1	0	0	0	0	0.9837	2.19722	5.47022	6.89929
2086	2016	A04	0	0	0	0.693147	0.693147	0	3.7304	1.59	0.0274469	0.0282215	1	22.0695	0.248809	0.0258512	2.78874	0.354698	1	2.3979	0	7.43603	14.4574	1	0	0	0	0	0.9834	2.19722	5.50636	6.93689
2086	2017	A04	0	0	0	0	0	0	3.6091	2.06	0.0392755	0.0408812	1	22.1214	0.259009	0.0412218	2.31706	0.336764	1	2.48491	0	7.43956	14.5186	1	0	0	0	0	0.9818	2.19722	5.6026	7.03443
2088	2013	C30	0	0	0	0	0	0	2.4102	0	0	0	0	21.3567	0.196749	0.0583547	2.50427	0.393248	0	2.07944	0	7.51643	15.2347	1	0	0	0	0	0.9939	2.07944	5.95063	7.47781
2088	2014	C30	0	0	0	0	0	0	3.1633	0	0	0	0	21.4029	0.205105	0.0509359	2.6788	0.356394	0	2.19722	0	7.5475	15.0186	1	0	0	0	0	0.9933	2.70805	6.08267	7.627
2088	2015	C30	0	0	0	0	0	0	2.4465	0.880001	0.016079	0.0163417	1	21.4659	0.237406	0.0362953	2.30438	0.351768	0	2.30259	1	7.54168	15.696	1	0	0	0	0	0.9916	2.19722	6.03755	7.57424
2088	2016	C30	0	0	0	0	0	0	2.8928	0.880001	0.016	0.0162602	1	21.4733	0.204654	0.0636981	2.83002	0.323694	0	2.3979	1	7.5632	16.011	1	0	0	0	0	0.9928	2.19722	6.08979	7.64272
2088	2017	C30	0	0	0	0	0	0	3.1161	1.42	0.0254298	0.0260934	1	21.6152	0.231862	0.120152	2.79959	0.259046	0	2.48491	1	7.6353	16.3787	1	0	0	0	0	0.9945	1.60944	6.36379	7.9521
2088	2018	C30	0	0	0	0	0	0	3.9753	4.87	0.0868247	0.09508	1	21.7558	0.276579	0.157291	2.3289	0.23536	0	2.56495	1	7.80832	16.6703	1	0	0	0	0	0.9904	3.04452	6.41712	8.06405
2088	2019	C30	0	0	0	0	0	0	3.37535	1.55	0.0285399	0.0293784	1	21.8495	0.285349	0.160665	2.36003	0.263833	0	2.63906	1	7.8501	16.0378	1	0	0	0	0	0.9886	2.94444	6.51302	8.1524
2088	2020	C30	1.60944	0	1.60944	0	0	0	3.852	0.860001	0.0161776	0.0164436	1	21.9185	0.280468	0.161632	2.55662	0.232237	0	2.70805	1	7.84542	16.2071	1	0	0	0	0	0.9891	2.94444	6.60567	8.24979
2088	2021	C30	0	0	0	1.60944	0	1.60944	3.9396	4.19	0.0685761	0.073625	1	22.064	0.310623	0.213152	2.54377	0.212113	0	2.77259	1	7.91059	17.2237	1	0	0	0	0	0.9858	3.09104	6.87259	8.53461
2088	2022	C30	0	0	0	0	0	0	4.004	0.709999	0.00923997	0.00932614	1	22.0881	0.264292	0.211184	3.00492	0.159203	0	2.83321	1	7.93093	17.0336	1	0	0	0	0	0.984	2.19722	6.97314	8.67155
2089	2013	C39	0	0	0	0	0	0	2.08845	0	0	0	0	21.5268	0.439	0.0706644	1.15861	0.209352	1	2.07944	0	8.35561	14.8219	1	0	0	1	1	0.9831	2.3979	5.41336	7.2994
2089	2014	C39	0	0	0	0	0	0	2.6369	0.700001	0.0142277	0.014433	1	21.9873	0.471391	0.0940953	1.33072	0.187758	1	2.19722	0	8.13388	14.8542	1	0	0	1	1	0.9714	2.07944	5.78318	7.54908
2089	2015	C39	0	0	0	0	0	0	2.8875	3.14	0.0633703	0.0676578	1	22.3084	0.589945	0.0816681	1.03784	0.165285	1	2.30259	0	8.13505	14.8126	1	0	0	1	1	0.9517	2.07944	6.16991	7.91492
2089	2016	C39	0	0	0	0	0	0	2.7152	3	0.0617411	0.0658039	1	22.4051	0.62116	0.0282978	0.972509	0.243572	1	2.3979	0	7.96624	14.8423	1	0	0	1	1	0.9442	1.09861	6.25057	7.88024
2089	2017	C39	0	0	0	0	0	0	2.91295	0	0	0	0	22.2366	0.596614	-0.0842998	0.756714	0.188001	1	2.48491	0	6.09357	15.0402	1	0	0	1	1	0.9543	1.60944	7.0486	8.03803
2089	2018	C39	0	0	0	0	0	0	4.176	0.579998	0.0130866	0.0132601	1	22.2772	0.718684	-0.330873	1.02718	0.156904	1	2.56495	0	6.11368	14.9923	1	0	0	1	1	0.9464	1.60944	6.32511	7.33735
2090	2013	C38	0	0	0	0	0	0	2.1242	0	0	0	0	21.1551	0.572409	0.0983575	1.36734	0.129129	0	2.07944	0	6.92166	15.3069	1	0	0	1	1	0.985	2.70805	6.49426	7.94787
2090	2014	C38	0	0	0	0	0	0	2.5354	0	0	0	0	21.2237	0.514986	0.158409	1.63281	0.109128	0	2.19722	0	7.06048	15.2231	1	0	0	1	1	0.9855	2.3979	6.55976	8.07531
2090	2015	C38	1.38629	1.09861	0.693147	0	0	0	3.2355	3.92	0.0650083	0.0695282	1	21.695	0.541512	0.138219	1.6293	0.220812	0	2.30259	0	7.17472	15.222	1	0	0	1	1	0.9822	2.56495	6.34612	7.77413
2090	2016	C38	1.38629	1.09861	0.693147	1.09861	0.693147	0.693147	3.6248	4.31	0.0740805	0.0800074	1	22.063	0.644611	0.111392	1.746	0.162941	0	2.3979	0	7.22037	15.1572	1	0	0	1	1	0.9732	2.3979	6.72487	8.16258
2090	2017	C38	0	0	0	0.693147	0	0.693147	2.59845	4.33	0.0761118	0.082382	1	22.1023	0.677757	0.10987	1.50854	0.165754	0	2.48491	0	7.24065	15.5546	1	0	0	1	1	0.9564	2.3979	6.91242	8.35137
2090	2018	C38	1.09861	0.693147	0.693147	0.693147	0.693147	0	4.3839	4.51	0.0803921	0.08742	1	22.0762	0.653553	0.06874	1.16469	0.17774	0	2.56495	0	7.20117	15.5273	1	0	0	1	1	0.9576	2.56495	6.60423	8.02387
2090	2019	C38	2.70805	2.70805	0	0.693147	0	0.693147	4.68065	0	0	0	0	22.0295	0.633568	0.0694721	1.22105	0.137977	0	2.63906	0	7.1309	15.3629	1	0	0	1	1	0.9605	2.3979	6.8624	8.28926
2090	2020	C38	0.693147	0.693147	0	1.38629	1.38629	0	3.658	0.740002	0.0162495	0.0165179	1	21.9716	0.59914	0.0569509	1.16532	0.138207	0	2.70805	0	7.07665	15.3076	1	0	0	1	1	0.9647	2.3979	6.83056	8.2437
2090	2021	C38	1.09861	0.693147	0.693147	0.693147	0.693147	0	4.305	0	0	0	0	21.6404	0.478358	0.1169	1.76846	0.0795636	0	2.77259	0	7.17166	15.2845	1	0	0	1	1	0.9796	2.83321	6.81924	8.3645
2090	2022	C38	1.38629	1.09861	0.693147	2.07944	1.79176	1.09861	5.3163	0	0	0	0	21.6821	0.516672	0.024646	1.63733	0.0705041	0	2.83321	0	7.16704	15.1629	1	0	0	1	1	0.9918	3.09104	6.76427	8.31656
2093	2013	I65	0	0	0	0	0	0	2.22755	0.920002	0.0142239	0.0144291	1	21.546	0.437346	0.0849876	2.6703	0.0448291	1	2.07944	0	7.45298	14.5075	1	0	0	1	1	0.9974	2.3979	5.34987	7.07198
2093	2014	I65	0	0	0	0	0	0	2.7433	0.920002	0.0148411	0.0150647	1	21.6032	0.456307	0.0352616	3.02575	0.220146	0	2.19722	0	7.38771	14.8174	1	0	0	1	1	0.9844	2.3979	5.26964	6.78628
2093	2015	I65	0	0	0	0	0	0	3.57675	0.239998	0.00394279	0.0039584	1	21.7697	0.526065	0.0294324	2.32713	0.193991	0	2.30259	0	7.17319	14.9677	1	0	0	1	1	0.9857	1.60944	5.44229	6.87577
2093	2016	I65	0.693147	0	0.693147	0	0	0	3.2456	1.01	0.0162432	0.0165114	1	22.2432	0.376066	0.0374545	2.51727	0.11539	0	2.3979	0	7.12448	15.0335	1	0	0	1	1	0.9904	2.3979	6.37961	7.80026
2093	2017	I65	0.693147	0	0.693147	0.693147	0	0.693147	3.38725	1.22	0.0194702	0.0198568	1	22.2666	0.357618	0.0539834	1.88679	0.108878	1	2.48491	0	7.00488	15.0968	1	0	0	1	1	0.9714	2.3979	6.65134	8.03191
2093	2018	I65	0	0	0	0.693147	0	0.693147	4.0032	1.22	0.019467	0.0198535	1	22.2312	0.300019	0.0339368	3.54212	0.163115	0	2.56495	0	6.74993	15.3431	1	0	0	1	1	0.9765	2.70805	6.27337	7.51977
2093	2019	I65	0	0	0	0	0	0	3.9748	0	0	0	0	22.1989	0.24169	0.0326351	4.41051	0.167621	0	2.63906	0	6.69208	14.9389	1	0	0	1	1	0.9817	2.3979	5.67243	6.89816
2093	2020	I65	0	0	0	0	0	0	4.802	0	0	0	0	22.1249	0.16689	0.0244452	4.436	0.177467	0	2.70805	0	6.84907	15.1187	1	0	0	1	1	0.9883	2.19722	5.4163	6.7015
2093	2021	I65	1.09861	0	1.09861	0.693147	0	0.693147	3.1962	0	0	0	0	22.1567	0.171541	0.029131	4.21754	0.166392	0	2.77259	0	6.90073	14.9111	1	0	0	1	1	0.9992	2.63906	5.49522	6.80298
2093	2022	I65	0.693147	0	0.693147	1.09861	0	1.09861	4.7817	0.299999	0.00544958	0.00547944	1	22.189	0.182323	0.0211594	3.87469	0.160335	0	2.83321	0	6.96791	15.2409	1	0	0	1	1	0.9991	2.63906	5.53264	6.86557
2094	2013	C26	0	0	0	0	0	0	3.21555	2.91	0.0603734	0.0642526	1	20.8258	0.455394	0.0939692	3.31449	0.165578	0	2.07944	0	6.93245	13.7254	1	0	0	1	1	0.9915	1.94591	6.82682	8.29327
2094	2014	C26	0	0	0	0	0	0	2.3828	3.56	0.0688189	0.073905	1	20.9283	0.484528	0.0795837	1.76088	0.142354	0	2.19722	0	6.99851	14.3431	1	0	0	1	1	0.9919	2.07944	6.63153	8.12759
2094	2015	C26	0	0	0	0	0	0	3.18825	4.37	0.0846899	0.0925259	1	21.3745	0.580814	0.157447	1.35231	0.0862323	0	2.30259	0	7.41337	14.426	1	0	0	1	1	0.9825	1.09861	6.63224	8.28666
2094	2016	C26	0	0	0	0	0	0	3.3224	2.86	0.060363	0.0642408	1	21.7825	0.332997	0.146184	2.03515	0.0586574	0	2.3979	0	7.94733	14.4347	1	0	0	1	1	0.984	1.60944	6.84746	8.69546
2094	2017	C26	0	0	0	0	0	0	2.58315	2.46	0.0532813	0.05628	1	22.2623	0.38494	0.185711	1.76213	0.0453474	0	2.48491	0	8.33471	14.518	1	0	0	1	1	0.9716	2.07944	7.30247	9.26826
2094	2018	C26	0	0	0	0	0	0	3.9996	4.21	0.0866612	0.094884	1	22.501	0.429673	0.0496935	2.21343	0.0358681	0	2.56495	0	8.44118	14.6996	1	0	0	1	1	0.9587	2.07944	7.40522	9.40966
2094	2019	C26	0	0	0	0	0	0	4.3149	0	0	0	0	22.4372	0.388867	0.0143267	2.0154	0.0360061	0	2.63906	0	8.19451	14.6727	1	0	0	1	1	0.9649	2.3979	7.53684	9.45729
2094	2020	C26	0	0	0	0	0	0	3.386	0	0	0	0	22.293	0.423879	-0.185227	1.89017	0.04781	0	2.70805	0	7.93702	14.597	1	0	0	1	1	0.9663	1.94591	7.32094	9.13146
2094	2021	C26	0	0	0	0	0	0	4.13595	0	0	0	0	22.2426	0.464195	-0.00674222	1.59505	0.0508906	0	2.77259	0	7.87398	14.693	1	0	0	1	1	0.9646	1.94591	7.11043	8.89649
2094	2022	C26	0	0	0	0	0	0	3.5574	0	0	0	0	21.8976	0.54674	-0.447151	1.29863	0.0772458	0	2.83321	0	7.12769	14.6823	1	0	0	1	1	0.9705	2.3979	7.38645	8.89052
2095	2013	I64	0	0	0	0	0	0	3.0251	0	0	0	0	20.2017	0.166905	0.0698141	4.97536	0.119686	1	2.07944	0	6.98008	14.0757	1	0	0	1	1	0.9993	1.60944	4.986	6.57438
2095	2014	I64	0	0	0	0	0	0	2.8882	0	0	0	0	20.1944	0.152989	0.0681292	5.44769	0.124854	1	2.19722	0	6.97635	14.0922	1	0	0	1	1	0.9988	1.09861	4.76091	6.34407
2095	2015	I64	0	0	0	0	0	0	2.27775	0.939999	0.0145668	0.0147822	1	20.1988	0.141569	0.0355871	5.28559	0.117191	1	2.30259	0	6.85435	14.1008	1	0	0	1	1	0.9995	1.09861	4.92752	6.47239
2095	2016	I64	0.693147	0.693147	0	0	0	0	3.7168	0.939999	0.0154326	0.0156745	1	20.8965	0.110975	0.0153513	7.93304	0.0544602	1	2.3979	0	6.79794	14.123	1	0	0	1	1	0.9981	1.09861	5.57456	7.10628
2095	2017	I64	0	0	0	0	0	0	3.0413	0.940002	0.0138746	0.0140698	1	20.9816	0.177026	0.0194704	5.01631	0.0553893	1	2.48491	0	6.86693	14.0954	1	0	0	1	1	0.9973	1.09861	5.63352	7.17933
2095	2018	I64	0	0	0	0	0	0	3.2265	0.940002	0.0149325	0.0151589	1	21.1268	0.27151	0.0349471	3.34847	0.0455471	1	2.56495	0	6.7178	14.1012	1	0	0	1	1	0.9975	1.09861	5.86363	7.36027
2095	2019	I64	0	0	0	0	0	0	4.3814	0.939999	0.0165551	0.0168338	1	21.1904	0.285491	0.0368226	3.16339	0.0400943	1	2.63906	0	6.50728	14.6987	1	0	0	1	1	0.9974	1.09861	5.81386	7.24029
2095	2020	I64	0	0	0	0	0	0	3.295	0	0	0	0	21.2151	0.286049	0.0353677	3.23841	0.0374179	1	2.70805	0	6.30262	14.6536	1	0	0	1	1	0.9921	1.60944	5.97369	7.32993
2095	2021	I64	0	0	0	0	0	0	5.03895	0	0	0	0	21.204	0.280991	0.0194981	3.22957	0.0366181	1	2.77259	0	6.32794	14.6738	1	0	0	1	1	0.9959	1.60944	6.18123	7.55037
2095	2022	I64	0	0	0	0	0	0	5.3911	0	0	0	0	21.2144	0.269182	0.0259927	3.41537	0.0330825	1	2.83321	0	6.37502	14.6921	1	0	0	1	1	0.9933	1.60944	6.07713	7.47357
2098	2013	C41	0	0	0	0	0	0	2.88925	0	0	0	0	20.9992	0.513551	0.097916	0.872034	0.430381	1	2.07944	0	8.47991	14.2322	1	0	0	1	0	0.9887	3.46574	5.52015	7.4306
2098	2014	C41	0	0	0	0	0	0	3.0373	0	0	0	0	21.0434	0.501184	0.117774	0.878922	0.41911	1	2.19722	0	8.45956	14.5136	1	0	0	1	0	0.9885	3.46574	5.56873	7.46976
2098	2015	C41	0	0	0	0	0	0	3.432	0	0	0	0	21.1132	0.294807	0.0832717	1.7719	0.357866	0	2.30259	0	8.51819	14.6264	1	0	0	1	0	0.9927	3.4012	5.54891	7.48118
2098	2016	C41	0	0	0	0	0	0	2.8776	0	0	0	0	21.1031	0.227111	0.10914	2.19219	0.39811	0	2.3979	0	8.47866	14.6264	1	0	0	1	0	0.9946	3.52636	5.67152	7.57865
2098	2017	C41	0	0	0	0	0	0	3.99245	0	0	0	0	21.8819	0.563246	0.109235	1.20167	0.194956	0	2.48491	0	8.59877	14.7676	1	0	0	1	0	0.9932	3.09104	6.06155	8.00565
2098	2018	C41	0	0	0	0	0	0	2.8773	0	0	0	0	21.4872	0.679305	-0.654208	1.17712	0.299909	0	2.56495	0	8.44484	14.8943	1	0	0	1	0	0.9769	3.3673	6.32873	8.21233
2098	2019	C41	0	0	0	0	0	0	3.07515	0	0	0	0	21.4391	0.647407	0.0454481	0.85561	0.305096	0	2.63906	0	8.42705	14.8224	1	0	0	1	0	0.9785	3.55535	6.17375	8.05423
2098	2020	C41	0	0	0	0	0	0	3.762	0	0	0	0	21.5164	0.589501	0.230982	1.01723	0.271637	0	2.70805	0	8.33447	14.7094	1	0	0	1	0	0.9781	3.13549	6.03656	7.88731
2098	2021	C41	0	0	0	0	0	0	3.24345	0	0	0	0	21.472	0.51305	0.127234	1.1148	0.267396	0	2.77259	0	8.37309	15.2844	1	0	0	1	0	0.982	3.3673	6.38141	8.25297
2098	2022	C41	0	0	0	0	0	0	3.6311	0	0	0	0	21.3356	0.408421	0.0580857	1.30493	0.311793	0	2.83321	0	8.40604	15.6399	1	0	0	1	0	0.9877	3.43399	6.29436	8.17612
2099	2013	C27	0	0	0	0	0	0	2.8457	1.18	0.0366232	0.0380155	1	21.4697	0.70003	-0.144824	0.931715	0.398413	1	2.07944	0	7.58528	15.1057	1	0	0	1	1	0.9764	2.89037	6.01816	7.55674
2099	2014	C27	0	0	0	0	0	0	3.0457	0	0	0	0	22.1506	0.237252	0.023433	1.54573	0.275224	1	2.19722	0	7.99632	15.5023	1	0	0	1	1	0.9831	2.99573	5.89479	7.55008
2099	2015	C27	0	0	0	0	0	0	2.616	0.689999	0.0122102	0.0123611	1	22.2983	0.260418	0.150929	1.82527	0.27465	0	2.30259	0	8.06464	15.5229	1	0	0	1	1	0.9791	2.89037	6.46119	8.12554
2099	2016	C27	0	0	0	0	0	0	3.468	1.5	0.0282114	0.0290304	1	22.6556	0.309207	0.053832	2.30856	0.155138	0	2.3979	0	8.01069	15.7452	1	0	0	1	1	0.9639	2.70805	6.51268	8.18076
2099	2017	C27	0	0	0	0	0	0	3.15605	1.5	0.0282008	0.0290192	1	22.7337	0.311362	0.0690768	2.07598	0.162956	0	2.48491	0	8.0369	15.7549	1	0	0	1	1	0.9607	3.04452	6.42469	8.08838
2099	2018	C27	0	0	0	0	0	0	4.32	2	0.0384615	0.04	1	22.6742	0.233793	0.114883	2.36449	0.172716	0	2.56495	0	8.06369	15.8332	1	0	0	1	1	0.9724	2.99573	6.57552	8.2492
2099	2019	C27	0	0	0	0	0	0	4.2807	1.27	0.0257189	0.0263978	1	22.6324	0.151579	0.138692	3.25693	0.255574	0	2.63906	0	8.09986	15.7762	1	0	0	1	1	0.983	2.94444	6.57434	8.22277
2099	2020	C27	0	0	0	0	0	0	4.993	0	0	0	0	22.6944	0.184786	0.0552323	2.74157	0.277613	1	2.70805	0	8.09621	15.6778	1	0	0	1	1	0.9776	2.94444	6.37604	8.00719
2099	2021	C27	0	0	0	0	0	0	4.9644	0	0	0	0	22.8052	0.237698	0.0156895	1.98358	0.285173	0	2.77259	0	7.97212	15.8842	1	0	0	1	1	0.9678	3.2581	6.41584	7.98626
2099	2022	C27	0	0	0	0	0	0	5.489	0	0	0	0	22.8507	0.272627	0.0140898	1.64699	0.31335	0	2.83321	0	7.93308	15.6002	1	0	0	1	1	0.9616	3.58352	6.49396	8.03466
2102	2013	C30	0	0	0	0	0	0	2.3556	3.21	0.0643158	0.0687366	1	21.4232	0.660846	0.0381744	0.552591	0.195067	0	2.07944	0	7.87436	13.9785	1	0	0	0	0	0.9784	2.70805	6.49234	8.22081
2102	2014	C30	0	0	0	0	0	0	2.6236	0	0	0	0	22.219	0.538907	0.00233355	0.712609	0.158225	0	2.19722	0	7.95823	14.0241	1	0	0	0	0	0.9602	2.63906	6.35094	8.04565
2102	2015	C30	0	0	0	0	0	0	2.29575	0	0	0	0	22.3067	0.402882	0.0770357	1.61338	0.090074	0	2.30259	0	6.73934	14.145	1	0	0	0	0	0.9665	2.94444	6.66282	7.96239
2102	2016	C27	0	0	0	0	0	0	2.8368	0	0	0	0	22.6861	0.355812	0.0660447	1.42549	0.0799101	0	2.3979	0	7.21744	14.1029	1	0	0	1	1	0.9691	2.83321	5.99442	7.44089
2102	2017	C27	0	0	0	0	0	0	3.9729	0	0	0	0	22.8287	0.349472	0.0560373	1.33161	0.119287	0	2.48491	0	7.20042	14.7988	1	0	0	1	1	0.9799	2.94444	8.30064	9.68106
2103	2013	C24	0	0	0	0	0	0	2.3335	0	0	0	0	20.8814	0.357655	0.0225167	2.96893	0.304374	0	1.94591	0	7.82684	14.9381	1	0	0	0	0	0.9929	2.94444	5.74344	7.46513
2103	2014	C24	0	0	0	0	0	0	3.395	0	0	0	0	20.8804	0.359593	0.0128669	1.62212	0.27011	0	2.07944	0	7.81157	14.9207	1	0	0	0	0	0.9967	2.94444	5.83962	7.56897
2103	2015	C24	0	0	0	0	0	0	3.26025	0	0	0	0	21.4884	0.242709	0.0698628	1.66348	0.139303	0	2.19722	0	7.84893	15.3028	1	0	0	0	0	0.9914	3.04452	6.30515	8.05418
2103	2016	C24	0	0	0	0	0	0	3.8848	0	0	0	0	21.6854	0.346927	0.0704165	0.850813	0.108409	0	2.30259	0	7.80792	15.8353	1	0	0	0	0	0.9849	3.21888	6.45448	8.19436
2103	2017	C24	0	0	0	0	0	0	2.7914	0	0	0	0	21.6989	0.329143	0.0632732	1.73034	0.104605	0	2.3979	0	7.78655	15.9428	1	0	0	0	0	0.9856	3.13549	6.83845	8.57293
2103	2018	L72	0	0	0	0	0	0	2.7468	0	0	0	0	21.4467	0.507826	-0.485247	1.42986	0.132438	0	2.48491	0	7.82604	15.9549	1	0	0	0	0	0.9825	1.94591	6.67312	8.42389
2103	2019	L72	0	0	0	0	0	0	2.8519	0	0	0	0	21.3691	0.461689	0.0117671	1.47543	0.145214	0	2.56495	0	7.7803	15.8782	1	0	0	0	0	0.9854	1.94591	6.7478	8.48019
2103	2020	L72	0	0	0	0	0	0	3.174	0	0	0	0	21.2428	0.531372	-0.260794	1.31695	0.202412	0	2.63906	0	7.86134	15.9771	1	0	0	0	0	0.9854	1.94591	6.85272	8.5922
2103	2021	L72	0	0	0	0	0	0	4.71765	0	0	0	0	21.3066	0.549505	0.0227115	1.44971	0.186909	0	2.70805	0	7.80425	15.9327	1	0	0	0	0	0.9839	1.94591	6.97474	8.69501
2103	2022	L72	0	0	0	0	0	0	3.7026	1.12	0.0210883	0.0215426	1	21.4268	0.616367	-0.0473654	1.33918	0.167937	0	2.77259	0	7.6353	15.9002	1	0	0	0	0	0.9795	1.94591	6.91872	8.5755
2104	2013	C39	0	0	0	0	0	0	2.0527	0.91	0.0218121	0.0222985	1	20.9297	0.214915	0.226406	3.1249	0.299223	0	1.94591	0	7.20117	15.2833	1	0	0	1	1	0.9957	2.19722	6.43191	7.92043
2104	2014	C39	0.693147	0.693147	0	0	0	0	2.961	0	0	0	0	21.1829	0.236436	0.268791	3.18808	0.21794	0	2.07944	0	7.25841	15.4768	1	0	0	1	1	0.9944	2.3979	6.62296	8.13952
2104	2015	C39	2.07944	1.60944	1.38629	0.693147	0	0.693147	3.2235	3.13	0.108492	0.121695	1	21.376	0.183717	0.269489	3.94109	0.180483	0	2.19722	0	7.40428	15.5789	1	0	0	1	1	0.9942	2.30259	6.7132	8.28281
2104	2016	C39	2.56495	2.56495	0	1.09861	0	1.09861	3.1632	2.45	0.0892206	0.0979608	1	21.4333	0.181932	0.094535	4.18442	0.165433	1	2.30259	0	7.25347	14.8679	1	0	0	1	1	0.9939	2.19722	6.49367	8.01119
2104	2017	C39	2.89037	2.83321	0.693147	0.693147	0.693147	0	3.1212	1.97	0.0718192	0.0773763	1	21.5056	0.139858	0.0925968	4.99872	0.140793	1	2.3979	0	7.09423	14.9149	1	0	0	1	1	0.995	2.70805	6.5964	8.06526
2104	2018	C39	0	0	0	1.38629	1.09861	0.693147	2.9457	1.97	0.0693174	0.0744801	1	21.5344	0.118991	0.0764244	6.47052	0.0862327	1	2.48491	0	7.1333	15.0887	1	0	0	1	1	0.9957	2.63906	6.8718	8.40579
2104	2019	C39	0	0	0	1.79176	1.79176	0	4.4498	2.02	0.0739926	0.079905	1	21.5776	0.141483	0.0435166	5.44576	0.0756827	1	2.56495	0	7.22766	15.1519	1	0	0	1	1	0.9976	2.63906	6.74649	8.32475
2104	2020	C39	1.09861	1.09861	0	2.70805	2.70805	0	4.494	0	0	0	0	21.583	0.157639	-0.0132119	5.42922	0.132733	0	2.63906	0	7.18917	15.2274	1	0	0	1	1	0.9998	2.19722	6.28516	7.78684
2104	2021	C39	1.94591	1.60944	1.09861	1.38629	0.693147	1.09861	4.5129	0	0	0	0	21.5035	0.154725	0.0276873	5.14211	0.140588	0	2.70805	0	7.08423	15.16	1	0	0	1	1	0.9944	2.19722	6.24724	7.71281
2104	2022	C39	0	0	0	1.38629	1.38629	0	3.4001	0	0	0	0	21.5442	0.13931	0.0431076	6.54069	0.128565	1	2.77259	0	7.05012	15.1204	1	0	0	1	1	0.9971	2.19722	6.3463	7.80471
2105	2013	C37	1.94591	0	1.94591	1.60944	0.693147	1.38629	2.35885	0	0	0	0	21.089	0.585843	-0.0109056	1.12771	0.337703	0	1.94591	0	8.69199	15.1415	1	0	0	1	1	0.9859	2.63906	5.8113	7.81645
2105	2014	C37	2.19722	0	2.19722	2.07944	0	2.07944	2.4094	0	0	0	0	21.1112	0.598889	-0.00658594	1.03604	0.329248	0	2.07944	0	8.68305	15.1292	1	0	0	1	1	0.9853	2.77259	5.91316	7.91538
2105	2015	C37	1.94591	0	1.94591	2.3979	0	2.3979	2.484	1.28	0.0236993	0.0242746	1	20.9958	0.607184	-0.125416	0.916413	0.351045	0	2.19722	0	8.5732	15.0975	1	0	0	1	1	0.9868	3.17805	5.81328	7.7808
2105	2016	C37	2.3979	1.09861	2.19722	1.60944	0	1.60944	3.1424	1.28	0.0212342	0.0216949	1	21.0548	0.618203	0.0279021	1.04606	0.317178	0	2.30259	0	8.54772	15.0828	1	0	0	1	1	0.9857	3.43399	5.85002	7.81286
2105	2017	C37	1.79176	0	1.79176	1.79176	0	1.79176	2.737	1.28	0.0241282	0.0247247	1	21.0976	0.606626	0.0779151	1.0773	0.325522	0	2.3979	0	8.52357	15.1157	1	0	0	1	1	0.9856	3.3673	6.08263	8.02902
2105	2018	C37	2.30259	0	2.30259	2.07944	0	2.07944	3.0267	3.23	0.0589094	0.062597	1	21.2281	0.656327	-0.0136363	1.00811	0.323461	0	2.48491	0	8.37379	15.3085	1	0	0	1	1	0.9823	3.43399	5.98229	7.86
2105	2019	C37	2.30259	0	2.30259	2.19722	0	2.19722	4.10685	0	0	0	0	21.219	0.637188	0.0409132	1.10175	0.292919	0	2.56495	0	8.24144	15.5442	1	0	0	1	1	0.983	2.48491	6.33325	8.17427
2105	2020	C37	1.09861	0	1.09861	2.30259	0	2.30259	3.884	0	0	0	0	21.3302	0.612313	0.27361	1.2642	0.227584	0	2.63906	0	8.15938	15.6416	1	0	0	1	1	0.9813	3.09104	6.34581	8.17222
2105	2021	C37	1.09861	0	1.09861	1.09861	0	1.09861	4.20735	0	0	0	0	21.5485	0.586584	0.364533	1.37073	0.181604	0	2.70805	0	7.98888	16.3905	1	0	0	1	1	0.9778	2.56495	6.77234	8.53695
2105	2022	C37	0	0	0	1.09861	0	1.09861	5.3328	0	0	0	0	21.3736	0.440379	0.205837	1.71513	0.237213	0	2.77259	0	7.80425	16.3166	1	0	0	1	1	0.9859	2.48491	6.47662	8.16327
2107	2013	C27	0	0	0	0	0	0	2.6637	0	0	0	0	20.2848	0.0620293	0.0177103	11.0041	0.289587	0	1.94591	0	6.96508	14.9543	1	0	0	1	1	1	2.19722	5.06963	6.54608
2107	2014	C27	0	0	0	0	0	0	2.282	0.48	0.0081081	0.00817438	1	20.3208	0.0551774	0.0591018	13.2748	0.269812	0	2.07944	0	7.00033	14.9793	1	0	0	1	1	0.9998	2.19722	5.26904	6.76226
2107	2015	C27	0	0	0	0	0	0	2.6745	0	0	0	0	20.3201	0.18103	0.138979	4.22499	0.321594	0	2.19722	0	7.25841	14.7087	1	0	0	1	1	0.9983	2.19722	5.5118	7.0805
2107	2016	C27	0	0	0	0	0	0	3.1376	0	0	0	0	20.3746	0.18847	0.109749	4.02425	0.293268	0	2.30259	0	7.28893	15.1544	1	0	0	1	1	0.9981	2.19722	5.68661	7.27067
2107	2018	C27	0	0	0	0	0	0	4.0365	0	0	0	0	20.6425	0.245668	0.059185	2.63695	0.255023	0	2.48491	0	7.27794	14.9704	1	0	0	1	1	0.9988	2.19722	5.98797	7.55389
2107	2019	C27	0	0	0	0	0	0	4.73765	0	0	0	0	20.7313	0.231019	0.132217	2.91069	0.256383	0	2.56495	0	7.18463	15.001	1	0	0	1	1	0.9992	2.19722	6.12065	7.64195
2107	2020	C27	0	0	0	0	0	0	4.185	0	0	0	0	21.0381	0.329963	0.220091	1.87461	0.342493	0	2.63906	0	7.17319	15.3041	1	0	0	1	1	0.9948	2.19722	6.17574	7.62717
2107	2021	C27	0	0	0	0	0	0	4.8405	0	0	0	0	20.8726	0.199665	0.17466	3.04584	0.385626	0	2.70805	0	7.21229	15.4186	1	0	0	1	1	0.9963	2.19722	6.10045	7.5714
2107	2022	C27	0	0	0	0	0	0	3.9655	1.34	0.0238902	0.0244749	1	20.8186	0.282003	0.104576	2.11401	0.370075	0	2.77259	0	7.25488	15.6173	1	0	0	1	1	0.9949	2.19722	6.17099	7.66807
2108	2013	C29	0	0	0	0	0	0	2.184	0	0	0	0	21.487	0.440928	0.131586	1.72495	0.281598	0	1.94591	0	7.36771	15.6044	1	0	0	1	0	0.9842	2.19722	6.71638	8.21137
2108	2014	C29	0	0	0	0	0	0	2.373	0	0	0	0	21.6472	0.354125	0.119769	1.9961	0.251394	0	2.07944	0	7.46394	15.9117	1	0	0	1	0	0.9851	2.19722	6.71476	8.23993
2108	2015	C29	0	0	0	0	0	0	3.60375	1.11	0.0253889	0.0260502	1	21.6134	0.264277	0.126004	2.17171	0.323599	0	2.19722	0	7.57096	16.0344	1	0	0	1	0	0.9894	2.19722	6.66463	8.20503
2108	2016	C29	0	0	0	0	0	0	3.8728	2.22	0.0502148	0.0528697	1	22.0129	0.23657	0.213219	3.54362	0.238406	0	2.30259	0	7.73587	16.4843	1	0	0	1	0	0.9856	2.19722	6.80915	8.39976
2108	2017	C29	0	0	0	0	0	0	3.434	1.07	0.0254398	0.0261039	1	22.0658	0.160376	0.18208	3.98242	0.31177	0	2.3979	0	7.8144	16.4519	1	0	0	1	0	0.9901	2.19722	6.95695	8.54104
2108	2018	C29	0	0	0	0	0	0	3.6981	1.07	0.0257894	0.0264721	1	22.3015	0.319645	0.0899019	1.66718	0.29981	0	2.48491	0	7.72621	16.1768	1	0	0	1	0	0.9745	2.30259	6.90546	8.43551
2108	2019	C29	0	0	0	0	0	0	2.8709	1.07	0.0264393	0.0271574	1	22.2826	0.293051	0.0475945	1.67947	0.295206	0	2.56495	0	7.61825	16.2702	1	0	0	1	0	0.9769	2.63906	6.85887	8.35307
2108	2020	C29	0	0	0	0	0	0	3.005	1.07	0.0261167	0.026817	1	22.3217	0.276258	0.085274	1.90437	0.265278	0	2.63906	0	7.6454	16.4117	1	0	0	1	0	0.9772	3.29584	6.77687	8.2885
2108	2021	C29	0	0	0	0	0	0	4.2147	0	0	0	0	22.4304	0.307025	0.0975241	1.60358	0.250682	0	2.70805	0	7.64396	16.3457	1	0	0	1	0	0.9718	2.63906	6.81306	8.31843
2108	2022	C29	0	0	0	0	0	0	3.7015	0	0	0	0	22.6709	0.254412	0.0651889	3.13275	0.179721	0	2.77259	0	7.67879	16.3667	1	0	0	1	0	0.9697	3.09104	6.79394	8.32225
2111	2013	C35	0	0	0	0.693147	0	0.693147	2.7417	5.19	0.0849566	0.0928443	1	21.4608	0.441549	0.0821064	1.56176	0.223053	0	1.94591	0	7.15227	14.5865	1	0	0	1	0	0.9841	2.19722	6.05892	7.50336
2111	2014	C35	1.38629	1.09861	0.693147	0.693147	0	0.693147	3.1703	5.51	0.08939	0.0981649	1	21.6419	0.499516	0.0917694	1.45066	0.186826	0	2.07944	0	7.19594	14.7023	1	0	0	1	0	0.9785	2.89037	6.17427	7.63432
2111	2015	C35	0	0	0	1.09861	1.09861	0	3.63375	2.17	0.0324025	0.0334876	1	21.9289	0.387091	0.107931	1.62319	0.211693	0	2.19722	0	7.42118	14.9759	1	0	0	1	0	0.9779	1.60944	6.25825	7.75563
2111	2016	C35	0.693147	0	0.693147	0	0	0	3.3112	2.05	0.0323038	0.0333822	1	22.1482	0.331483	0.0757569	1.91325	0.188135	0	2.30259	0	7.66059	15.0935	1	0	0	1	0	0.9764	1.60944	6.28786	7.86199
2111	2017	C35	1.38629	0.693147	1.09861	0.693147	0	0.693147	3.2912	2.05	0.033557	0.0347222	1	22.2246	0.404806	0.0432152	1.66719	0.189526	0	2.3979	0	7.70391	15.203	1	0	0	1	0	0.9735	3.04452	6.40064	7.98146
2111	2018	C35	0.693147	0	0.693147	1.60944	1.09861	1.09861	2.7495	2.74	0.0478436	0.0502476	1	22.2444	0.383559	0.0855707	1.85851	0.184995	0	2.48491	0	7.6811	15.233	1	0	0	1	0	0.9703	3.13549	6.60483	8.17776
2111	2019	C35	0	0	0	0.693147	0	0.693147	3.13785	2.05	0.0387012	0.0402593	1	22.2953	0.384065	0.114896	1.8453	0.180395	0	2.56495	0	7.67647	15.5284	1	0	0	1	0	0.9689	2.83321	6.75646	8.32487
2111	2020	C35	2.07944	1.09861	1.79176	1.09861	0	1.09861	3.749	2.05	0.0393549	0.0409672	1	22.4621	0.425	0.123155	1.74099	0.15206	0	2.63906	0	7.68616	15.5698	1	0	0	1	0	0.9596	3.04452	6.90279	8.4752
2111	2021	C35	1.09861	0.693147	0.693147	1.94591	1.09861	1.60944	3.52485	2.05	0.0393247	0.0409345	1	22.3891	0.394718	0.0156069	1.91957	0.169501	0	2.70805	0	7.70796	15.8058	1	0	0	1	0	0.965	2.70805	6.92382	8.50032
2111	2022	C35	0.693147	0.693147	0	0.693147	0.693147	0	4.6684	4.37	0.0852184	0.0931571	1	22.4124	0.433563	0.0749779	1.75812	0.163788	1	2.77259	0	7.94909	15.8886	1	0	0	1	0	0.9604	2.94444	6.53905	8.20531
2115	2013	C39	1.09861	0.693147	0.693147	0	0	0	3.10115	6.89	0.155285	0.183831	1	21.4095	0.524127	-0.14024	2.62955	0.0901201	0	1.94591	0	7.67879	15.4374	1	0	0	1	1	0.9855	1.60944	5.86796	7.61113
2115	2014	C39	0	0	0	0.693147	0	0.693147	2.2218	1.84	0.0469148	0.0492242	1	21.4336	0.528138	0.0155156	2.48798	0.084736	0	2.07944	0	7.49554	15.3777	1	0	0	1	1	0.9977	1.94591	6.0955	7.77551
2115	2015	C39	0	0	0	0	0	0	3.31725	1.06	0.0305917	0.0315571	1	21.4497	0.531029	0.0198779	2.22625	0.0762882	0	2.19722	0	7.40914	15.5602	1	0	0	1	1	0.9974	2.19722	6.1078	7.76588
2115	2016	C39	0	0	0	0	0	0	2.576	0	0	0	0	21.6823	0.621308	0.0256825	1.83566	0.122489	0	2.30259	0	6.93342	15.6224	1	0	0	1	1	0.9965	1.94591	6.34127	7.74697
2115	2017	C39	0	0	0	0	0	0	4.08595	0	0	0	0	22.1902	0.563235	0.0317064	0.95275	0.17376	0	2.3979	0	7.05186	15.7893	1	0	0	1	1	0.9961	1.94591	6.30927	7.66404
2115	2018	C39	0	0	0	0	0	0	3.2958	0	0	0	0	22.2446	0.4623	0.104924	1.19781	0.131176	0	2.48491	0	7.03966	15.6527	1	0	0	1	1	0.9705	1.94591	7.45693	8.83219
2115	2019	C39	0	0	0	0	0	0	4.1382	0	0	0	0	22.2561	0.438349	0.068152	1.41032	0.121601	0	2.56495	0	7.06817	15.6193	1	0	0	1	1	0.9678	1.94591	7.90232	9.29511
2115	2020	C39	0	0	0	0	0	0	3.367	0	0	0	0	22.2608	0.448512	0.00101051	1.39209	0.121517	1	2.63906	0	6.96508	15.6773	1	0	0	1	1	0.9701	1.94591	8.40293	9.75745
2115	2021	L72	1.09861	1.09861	0	0	0	0	3.8871	2.11	0.0620041	0.0661027	1	22.1986	0.4705	-0.296072	1.51762	0.151384	1	2.70805	0	7.02108	15.586	1	0	0	0	0	0.9864	2.3979	8.50898	9.86671
2115	2022	L72	0	0	0	0	0	0	4.0876	1.53	0.0612735	0.065273	1	22.242	0.466829	0.0565008	1.49121	0.166792	1	2.77259	0	6.97073	15.9297	1	0	0	0	0	0.9744	2.3979	8.51092	9.8347
2117	2013	C23	0	0	0	0	0	0	2.23405	9.08	0.135806	0.157148	1	21.1894	0.217616	0.120736	2.36817	0.419173	0	1.94591	0	7.28893	15.2373	1	0	0	0	0	0.9972	1.09861	5.97518	7.43021
2117	2014	C23	0	0	0	0	0	0	3.2851	9.08	0.151333	0.178319	1	21.3242	0.248698	0.142094	2.36679	0.352444	0	2.07944	0	7.36834	15.3882	1	0	0	0	0	0.9967	1.09861	6.12557	7.614
2117	2015	C23	0	0	0	0	0	0	2.5605	14.36	0.231837	0.301807	1	21.4307	0.265473	0.162355	2.25242	0.307739	0	2.19722	0	7.54908	15.9905	1	0	0	0	0	0.9943	1.09861	6.16778	7.72579
2117	2016	C23	0	0	0	0	0	0	3.5536	12.38	0.254262	0.340953	1	21.5159	0.279218	0.154215	2.23861	0.328918	0	2.30259	0	7.64492	15.571	1	0	0	0	0	0.9941	2.19722	6.26655	7.84305
2119	2013	C39	1.09861	1.09861	0	0	0	0	2.98935	0	0	0	0	21.203	0.533166	0.0311974	1.1453	0.291123	1	1.94591	0	7.0282	14.4016	1	0	0	1	1	0.9854	2.30259	6.47782	7.87577
2119	2014	C39	0	0	0	0	0	0	3.3096	0	0	0	0	21.1733	0.517071	0.0100774	1.04895	0.322388	0	2.07944	0	7.01392	14.4218	1	0	0	1	1	0.9864	1.94591	6.51624	7.90099
2120	2013	C41	0	0	0	0	0	0	2.2815	0	0	0	0	20.5712	0.354312	0.101796	1.24248	0.319122	0	1.94591	0	8.40738	14.3223	1	0	0	1	0	0.9952	1.79176	5.61234	7.57619
2120	2014	C41	0	0	0	0	0	0	2.2218	0	0	0	0	20.5155	0.246388	0.175842	1.70875	0.331435	0	2.07944	0	8.32409	14.3808	1	0	0	1	0	0.9969	1.79176	5.65026	7.58549
2120	2015	C41	0	0	0	0	0	0	3.723	1.28	0.0232642	0.0238184	1	20.6399	0.313981	0.123704	1.54548	0.288038	0	2.19722	0	8.28299	14.4678	1	0	0	1	0	0.9954	2.19722	5.72328	7.64516
2120	2016	C41	0	0	0	0	0	0	3.6264	0	0	0	0	22.6268	0.440437	0.34761	1.10153	0.34758	0	2.30259	0	9.17637	14.4678	1	0	0	1	0	0.9965	1.94591	6.9236	8.93422
2120	2017	G60	0	0	0	0	0	0	2.9495	0	0	0	0	22.9639	0.441066	0.352454	1.16059	0.299991	1	2.3979	0	9.1427	16.4392	1	0	0	0	0	0.9943	1.79176	7.21207	9.18941
2120	2018	G60	0	0	0	0	0	0	3.5793	0	0	0	0	23.6181	0.361665	0.30988	1.56969	0.260894	1	2.48491	0	9.07372	16.4974	1	0	0	0	0	0.9854	2.19722	7.48025	9.37561
2120	2019	G60	0	0	0	0	0	0	3.5663	0	0	0	0	23.8366	0.398393	0.209206	1.24438	0.286296	1	2.56495	0	9.02738	16.5755	1	0	0	0	0	0.9453	2.77259	8.35595	10.2
2120	2020	G60	0	0	0	0	0	0	3.495	0	0	0	0	24.1077	0.509919	0.101751	1.44014	0.32138	1	2.63906	0	9.06485	16.4587	1	0	0	0	0	0.8947	2.99573	8.2422	10.0574
2120	2021	G60	0	0	0	0	0	0	4.92345	1.16	0.0169789	0.0172721	1	24.3075	0.559006	0.0986124	0.985426	0.383508	1	2.70805	0	9.33203	16.4775	1	0	0	0	0	0.9204	2.99573	8.26717	10.1391
2120	2022	G60	0	0	0	0	0	0	4.3692	2.25	0.0333383	0.034488	1	24.3628	0.55129	0.0910712	0.991932	0.362075	1	2.77259	0	9.44082	16.4318	1	0	0	0	0	0.9029	3.09104	8.34391	10.2561
2122	2013	C34	0	0	0	0	0	0	2.2243	0	0	0	0	22.7463	0.341421	0.00575253	2.31205	0.308391	0	1.94591	0	8.90395	15.1636	1	0	0	1	0	0.9562	1.60944	5.76749	7.67805
2122	2014	C34	0	0	0	0	0	0	2.6642	0	0	0	0	22.7376	0.336168	0.00709608	2.55495	0.282993	0	2.07944	0	8.8605	15.1479	1	0	0	1	0	0.9572	3.17805	5.87369	7.77871
2122	2015	C34	0	0	0	0	0	0	3.53175	1.71	0.0286624	0.0295082	1	22.7455	0.339487	0.0107224	2.39324	0.303966	0	2.19722	0	8.70101	14.9597	1	0	0	1	0	0.9565	1.60944	5.89929	7.73698
2122	2016	C34	0	0	0	0	0	0	2.66	1.71	0.030095	0.0310288	1	22.6176	0.296187	-0.0532653	2.47593	0.329427	0	2.30259	0	8.6125	14.9818	1	0	0	1	0	0.9665	1.60944	5.97791	7.78831
2122	2017	C34	0	0	0	0	0	0	3.35665	1.71	0.03	0.0309278	1	22.8753	0.529779	0.0103119	2.6856	0.107566	0	2.3979	1	8.09803	13.9447	1	0	0	1	0	0.9248	2.3979	6.53907	8.25537
2122	2022	C34	0	0	0	0	0	0	5.258	0.57	0.00853293	0.00860637	1	21.9817	0.345989	0.0392561	1.50699	0.0870244	1	2.77259	0	7.34987	15.8747	1	0	0	1	0	0.9816	1.60944	5.80919	7.37244
2123	2013	C38	0	0	0	1.60944	1.09861	1.09861	2.26395	0	0	0	0	22.2082	0.480234	0.0285783	2.38935	0.150299	1	1.94591	0	7.40792	14.3705	1	0	0	1	1	0.9637	1.94591	6.39973	7.89921
2123	2014	C38	1.38629	0.693147	1.09861	1.60944	1.38629	0.693147	3.1822	0	0	0	0	21.9805	0.480845	-0.132467	2.7037	0.196993	1	2.07944	0	7.30921	14.0693	1	0	0	1	1	0.9831	1.94591	5.96026	7.41877
2123	2015	C38	0	0	0	0.693147	0	0.693147	2.75475	0	0	0	0	22.7166	0.338397	0.0318504	2.14491	0.0825384	1	2.19722	0	7.47817	14.938	1	0	0	1	1	0.9867	1.94591	6.56904	8.10433
2123	2016	I65	0	0	0	0.693147	0.693147	0	2.5432	0	0	0	0	22.6644	0.262196	0.0509044	2.04388	0.0812765	0	2.30259	0	7.33433	15.793	1	0	0	1	1	0.9693	1.94591	7.08902	8.57893
2123	2017	I65	0	0	0	0	0	0	3.81225	2.01	0.039404	0.0410204	1	22.6343	0.272144	0.0493835	1.7139	0.0691228	1	2.3979	0	7.11639	15.9828	1	0	0	1	1	0.9691	1.94591	7.13348	8.56453
2123	2018	I65	0	0	0	0	0	0	4.4037	1.77	0.0357503	0.0370758	1	22.6175	0.311823	0.0191058	1.4384	0.0594645	1	2.48491	0	7.17396	16.2384	1	0	0	1	1	0.9653	1.94591	7.21835	8.68894
2123	2019	I65	0	0	0	0	0	0	4.712	0	0	0	0	22.5076	0.298388	-0.0616602	1.51623	0.0433198	1	2.56495	0	6.94698	15.8757	1	0	0	1	1	0.9704	1.60944	7.54786	8.98211
2123	2020	I65	0	0	0	0	0	0	4.364	0	0	0	0	22.6003	0.315989	0.0236825	1.6849	0.0265796	0	2.63906	0	6.90675	16.1512	1	0	0	1	1	0.9653	1.60944	7.48092	8.94398
2123	2021	I65	0	0	0	0	0	0	4.5738	0	0	0	0	22.5542	0.323462	-0.0561244	1.5548	0.0252563	0	2.70805	0	7.08255	16.0252	1	0	0	1	1	0.9663	1.60944	7.56372	9.102
2123	2022	I65	0	0	0	0	0	0	4.7685	0	0	0	0	22.5616	0.455134	-0.194074	1.34638	0.055435	0	2.77259	0	7.02997	15.8636	1	0	0	1	1	0.953	1.60944	7.71604	9.14767
2124	2013	C13	0	0	0	0	0	0	3.01275	0	0	0	0	21.3396	0.667683	0.220982	0.763137	0.336984	0	1.94591	0	7.46566	15.0325	1	0	0	0	0	0.9803	2.19722	6.711	8.2384
2124	2014	C13	0	0	0	0	0	0	2.5823	0	0	0	0	21.357	0.670979	0.0440028	0.668761	0.357175	0	2.07944	0	7.84893	15.4398	1	0	0	0	0	0.9802	2.19722	6.74028	8.40011
2124	2015	C13	0	0	0	0	0	0	2.2875	8.15	0.118753	0.134755	1	21.3999	0.427913	0.12329	1.05551	0.349241	0	2.19722	0	7.6212	15.479	1	0	0	0	0	0.9862	1.94591	6.64959	8.22354
2124	2016	C13	0	0	0	0	0	0	3.6992	0	0	0	0	21.6356	0.427965	0.292357	0.931676	0.297347	1	2.30259	0	7.98514	15.125	1	0	0	0	0	0.9826	2.48491	6.56466	8.26403
2124	2017	C13	0	0	0	0	0	0	4.17945	0	0	0	0	22.2146	0.314045	0.115955	1.22348	0.321683	0	2.3979	0	8.23004	16.1349	1	0	0	0	0	0.977	2.70805	6.58589	8.3028
2124	2018	C13	0	0	0	0	0	0	3.0015	3.04	0.0499836	0.0526134	1	22.5524	0.615187	-0.211274	0.672721	0.330158	0	2.48491	0	8.38868	16.1502	1	0	0	0	0	0.9396	3.21888	6.8347	8.56982
2124	2019	C13	0	0	0	0	0	0	3.3041	3.04	0.0677321	0.0726531	1	22.7427	0.615333	0.0377748	0.543869	0.4161	0	2.56495	0	8.58261	16.0426	1	0	0	0	0	0.9402	3.21888	6.95145	8.71138
2124	2020	C13	0	0	0	0	0	0	3.871	2.42	0.0561485	0.0594886	1	23.4642	0.43246	0.3584	1.14052	0.352204	0	2.63906	0	9.15239	17.3897	1	0	0	0	0	0.901	2.94444	7.1641	9.07226
2124	2021	A03	0	0	0	0	0	0	4.62315	0.669998	0.016962	0.0172547	1	23.6406	0.799326	-0.715168	0.404441	0.323278	1	2.70805	0	9.32928	17.5233	1	0	0	0	0	0.9599	2.94444	7.03944	9.0026
2124	2022	A03	0	0	0	0	0	0	4.2119	0	0	0	0	23.6963	0.796149	0.123934	0.368556	0.396741	1	2.77259	0	9.2653	16.6604	1	0	0	0	0	0.9649	3.55535	6.92993	8.8409
2126	2013	C36	0	0	0	0.693147	0.693147	0	3.21035	0	0	0	0	21.8716	0.535541	0.0753358	1.63849	0.195562	0	1.94591	0	8.28954	15.1417	1	0	0	1	0	0.9717	2.56495	6.23895	8.07027
2126	2014	C36	2.3979	1.79176	1.79176	0.693147	0	0.693147	2.7426	0.91	0.032983	0.0341079	1	21.9802	0.534978	0.105318	1.44443	0.250649	0	2.07944	0	8.38275	15.9159	1	0	0	1	0	0.9797	2.63906	6.36269	8.18896
2126	2015	C36	0.693147	0	0.693147	2.07944	1.09861	1.79176	3.66075	3.75	0.118596	0.134553	1	22.0905	0.436793	0.110667	1.79212	0.219325	0	2.19722	0	8.42749	16.2565	1	0	0	1	0	0.9771	2.3979	6.4654	8.31066
2126	2016	C36	0.693147	0.693147	0	0.693147	0.693147	0	3.9136	4.68	0.141861	0.165313	1	22.2907	0.466098	0.113287	1.55109	0.22462	0	2.30259	0	8.43555	16.3734	1	0	0	1	0	0.9723	2.3979	6.55745	8.38101
2126	2017	C36	0	0	0	1.09861	1.09861	0	3.2198	7.34	0.222965	0.286943	1	22.6221	0.447673	0.109875	1.32062	0.184481	0	2.3979	0	8.62677	16.1949	1	0	0	1	0	0.9859	3.3673	6.76894	8.64792
2126	2018	C36	0	0	0	0	0	0	3.9177	9.66	0.268408	0.366882	1	22.7849	0.478686	0.102329	1.24202	0.23486	0	2.48491	0	8.78936	16.3953	1	0	0	1	0	0.9398	2.99573	6.76836	8.66256
2126	2019	C36	0.693147	0.693147	0	0	0	0	3.93965	7.68	0.196974	0.245289	1	22.8544	0.515216	0.0854237	1.21183	0.2359	0	2.56495	0	8.80162	16.6228	1	0	0	1	0	0.9311	3.2581	6.84451	8.73509
2126	2020	C36	1.60944	1.38629	0.693147	0.693147	0.693147	0	3.403	4.9	0.139601	0.162252	1	23.0114	0.55747	0.0866407	1.16574	0.219698	0	2.63906	0	8.94272	16.6451	1	0	0	1	0	0.9151	3.13549	6.89783	8.83078
2126	2021	C36	1.79176	1.60944	0.693147	1.38629	0.693147	1.09861	4.0215	4.9	0.152838	0.180412	1	23.2072	0.593458	0.0572717	1.19831	0.200291	0	2.70805	0	8.96533	16.6947	1	0	0	1	0	0.9081	3.13549	7.08038	9.01026
2126	2022	C36	1.38629	0.693147	1.09861	1.09861	0	1.09861	5.1315	6.84	0.280443	0.389744	1	23.3277	0.613072	0.0888368	1.1203	0.203803	0	2.77259	0	8.97601	16.7801	1	0	0	1	0	0.8838	3.21888	7.13203	9.05066
2127	2013	C28	0	0	0	0	0	0	2.07285	0	0	0	0	21.7687	0.835527	-0.47936	0.571662	0.5778	0	1.94591	0	8.14931	14.7739	1	0	0	1	0	0.9753	2.48491	6.89994	8.57181
2127	2015	C28	0	0	0	0	0	0	3.324	2.3	0.0394782	0.0411008	1	21.0401	0.100113	0.202465	9.52938	0.00403856	0	2.19722	0	5.71373	14.6267	1	0	0	1	0	1	1.09861	6.71491	8.11953
2127	2016	L72	0	0	0	0	0	0	3.4216	0	0	0	0	21.4395	0.235742	0.216502	2.77025	0.00223215	1	2.30259	0	6.03787	15.211	1	0	0	0	0	1	1.60944	6.88236	8.42403
2127	2017	L72	0.693147	0	0.693147	0	0	0	3.06085	0	0	0	0	22.0637	0.201666	0.23215	3.85619	0.00229178	1	2.3979	0	5.98896	15.4538	1	0	0	0	0	0.9974	2.19722	7.54815	9.07487
2127	2018	L72	0	0	0	0.693147	0	0.693147	2.8791	0	0	0	0	22.2382	0.172552	0.260416	3.89817	0.00196722	1	2.48491	0	6.3699	15.2694	1	0	0	0	0	0.9876	1.09861	8.61153	10.2903
2127	2019	L72	0	0	0	0	0	0	3.2433	3.71	0.0790707	0.0858597	1	22.4252	0.114149	0.279755	6.40604	0.00163778	1	2.56495	0	6.4708	16.2616	1	0	0	0	0	0.9908	1.09861	8.62722	10.2882
2127	2020	L72	0	0	0	0	0	0	4.015	1.5	0.0319829	0.0330396	1	22.596	0.111342	0.222756	6.93162	0.00165673	1	2.63906	0	6.77194	15.894	1	0	0	0	0	0.9886	1.60944	8.53367	10.2953
2127	2021	L72	0	0	0	0	0	0	3.77475	0	0	0	0	22.432	0.119671	0.0897421	6.45697	0.00202232	1	2.70805	0	6.3315	15.6137	1	0	0	0	0	0.9891	1.94591	8.70129	10.319
2127	2022	L72	0	0	0	0	0	0	3.5948	0	0	0	0	22.3441	0.132163	-0.0637448	5.70011	0.0018152	1	2.77259	0	6.31355	15.1978	1	0	0	0	0	0.9908	1.94591	8.61377	10.2648
2130	2013	C39	0	0	0	0	0	0	2.00915	0	0	0	0	21.3535	0.441284	0.080995	1.07856	0.377663	0	1.94591	0	8.23827	14.8412	1	0	0	1	1	0.9861	1.60944	5.87584	7.67291
2130	2014	C39	0	0	0	0	0	0	2.772	0	0	0	0	21.7011	0.5491	0.121111	0.703241	0.280148	0	2.07944	0	8.31581	15.0709	1	0	0	1	1	0.9754	1.60944	6.03122	7.85139
2130	2015	C39	0	0	0	0	0	0	3.699	0	0	0	0	22.0242	0.535474	0.344235	0.932827	0.234664	0	2.19722	0	8.30202	15.3761	1	0	0	1	1	0.967	1.60944	6.00684	7.80587
2130	2016	C39	0	0	0	0	0	0	3.1832	0.870003	0.0241735	0.0247723	1	22.4023	0.505921	0.0487056	1.32941	0.161092	0	2.30259	0	8.46041	15.1813	1	0	0	1	1	0.9543	1.94591	6.07018	7.92719
2130	2017	C39	0	0	0	0	0	0	3.36515	2.13	0.0516364	0.0544479	1	22.5527	0.552854	0.0615281	0.869127	0.242128	0	2.3979	0	8.52417	15.5238	1	0	0	1	1	0.9433	1.60944	6.26513	8.08414
2130	2018	C39	0.693147	0.693147	0	0	0	0	4.3398	1.32	0.0336306	0.0348009	1	22.5838	0.563901	0.0121759	0.868015	0.321329	0	2.48491	0	8.80132	15.6731	1	0	0	1	1	0.9404	1.60944	6.38913	8.27535
2130	2019	C39	0.693147	0	0.693147	0	0	0	4.19235	0.510002	0.0130703	0.0132434	1	22.586	0.517188	0.0762891	1.15253	0.31094	0	2.56495	0	8.66579	15.5651	1	0	0	1	1	0.9453	1.94591	6.58006	8.41988
2130	2020	C39	0.693147	0	0.693147	0.693147	0	0.693147	4.544	0	0	0	0	22.6535	0.485162	0.128619	1.38335	0.324707	0	2.63906	0	8.68152	15.8672	1	0	0	1	1	0.9452	1.94591	6.58162	8.41502
2130	2021	C39	1.38629	0.693147	1.09861	1.09861	0	1.09861	3.87765	0	0	0	0	22.7723	0.466882	0.152136	1.37631	0.28572	0	2.70805	0	8.71292	15.7589	1	0	0	1	1	0.9422	2.56495	6.84621	8.69214
2130	2022	C39	1.09861	0	1.09861	1.38629	0	1.38629	3.5695	0	0	0	0	22.8429	0.423731	0.147725	1.48093	0.302954	0	2.77259	0	8.7216	15.6182	1	0	0	1	1	0.9431	2.48491	6.8067	8.6416
2131	2013	C34	0	0	0	0	0	0	1.9864	5.88	0.0899083	0.0987903	1	21.7683	0.452736	0.0394584	1.7517	0.203143	1	1.94591	0	8.28425	14.6993	1	0	0	1	0	0.9781	2.19722	6.21418	8.05074
2131	2014	C34	0.693147	0	0.693147	0.693147	0	0.693147	3.3334	7.93	0.132675	0.152971	1	22.1587	0.503955	0.117096	1.27903	0.109207	1	2.07944	0	8.4551	14.7205	1	0	0	1	0	0.9647	2.19722	6.61946	8.54413
2131	2015	C34	0	0	0	0	0	0	3.5745	5.92	0.107539	0.120497	1	22.8515	0.310755	0.0609555	1.74254	0.0534701	1	2.19722	0	8.51539	14.78	1	0	0	1	0	0.957	1.60944	7.01862	8.96778
2131	2016	I64	0	0	0	0	0	0	3.212	0	0	0	0	23.1439	0.337273	0.0876244	1.39185	0.0358592	1	2.30259	0	8.57225	14.8715	1	0	0	1	1	0.9657	1.60944	7.51723	9.49907
2131	2017	I64	0	0	0	0	0	0	2.7166	1.37	0.0284232	0.0292547	1	23.3144	0.425832	0.0576745	1.23563	0.0955224	1	2.3979	0	8.59508	15.0497	1	0	0	1	1	0.917	2.48491	7.67217	9.53577
2131	2018	I64	0	0	0	0	0	0	3.8997	1.26	0.0290926	0.0299644	1	23.3747	0.507853	-0.253037	1.5502	0.0769655	1	2.48491	0	8.59951	15.0035	1	0	0	1	1	0.894	2.63906	7.84522	9.72757
2131	2019	I64	0	0	0	0	0	0	3.876	1.15	0.0323762	0.0334595	1	23.3127	0.389359	0.0408826	1.74064	0.0636783	1	2.56495	0	8.44891	15.383	1	0	0	1	1	0.9224	2.48491	8.09783	9.95256
2131	2020	I64	0	0	0	0	0	0	4.042	1.72	0.0707237	0.0761062	1	23.6812	0.324263	0.3584	1.68554	0.0441295	1	2.63906	0	8.5413	15.4708	1	0	0	1	1	0.9117	2.48491	8.15608	10.0446
2131	2021	I64	0	0	0	0	0	0	4.8027	1.57	0.0676432	0.0725508	1	23.7112	0.3984	-0.0822658	1.54093	0.0418942	1	2.70805	0	8.55487	15.5816	1	0	0	1	1	0.936	1.94591	8.41931	10.3152
2131	2022	I64	0	0	0	0	0	0	5.0699	1.13	0.0470638	0.0493882	1	23.6905	0.400212	-0.038811	1.8536	0.0467255	1	2.77259	0	8.65155	15.7401	1	0	0	1	1	0.8919	2.3979	8.35684	10.2785
2132	2013	C33	0	0	0	0	0	0	2.7781	1.14	0.0194572	0.0198433	1	21.9236	0.643923	0.028243	0.882415	0.302992	0	1.94591	0	7.80466	14.0973	0	1	0	0	0	0.9785	2.19722	6.29158	7.89089
2132	2014	C33	0	0	0	0	0	0	3.1962	1.14	0.0198399	0.0202415	1	21.9525	0.640321	0.0389688	0.99084	0.333822	0	2.07944	0	7.91863	14.2899	0	1	0	0	0	0.9631	1.60944	6.28514	7.91246
2132	2015	C33	0	0	0	0	0	0	3.3555	0.829998	0.0163161	0.0165867	1	21.7578	0.338064	0.0265939	2.02626	0.374177	0	2.19722	0	7.9652	14.2689	0	1	0	0	0	0.9838	1.60944	6.19944	7.85272
2132	2016	C33	0	0	0	0	0	0	3.1704	1.56	0.0289748	0.0298394	1	22.177	0.330903	0.0457706	2.21663	0.255852	0	2.30259	0	7.99867	13.9639	0	1	0	0	0	0.9759	2.56495	6.3499	8.01117
2132	2017	C33	0	0	0	0	0	0	4.01965	1.53	0.0280374	0.0288461	1	22.586	0.518877	0.0250891	1.18495	0.242552	0	2.3979	1	8.19063	15.0156	0	1	0	0	0	0.9446	2.19722	6.58382	8.27645
2132	2018	C33	0	0	0	0	0	0	3.2769	0	0	0	0	22.4259	0.486955	-0.0729136	1.19775	0.215033	0	2.48491	0	8.14902	15.0161	0	1	0	0	0	0.9555	3.17805	6.64339	8.35162
2132	2019	C33	0	0	0	0	0	0	3.58435	0	0	0	0	22.2918	0.432923	0.0305701	1.19605	0.291611	0	2.56495	0	8.1277	15.0157	0	1	0	0	0	0.9656	3.17805	6.7393	8.42093
2132	2020	C33	0	0	0	0	0	0	3.141	0	0	0	0	22.3688	0.444478	0.0424091	1.05014	0.285032	0	2.63906	0	8.00035	15.0873	0	1	0	0	0	0.9616	2.99573	6.61176	8.24065
2132	2021	C33	0	0	0	0	0	0	3.70545	0	0	0	0	22.7016	0.498904	0.0434033	1.1192	0.216433	0	2.70805	0	8.19919	15.0794	0	1	0	0	0	0.9406	2.99573	6.68824	8.38382
2132	2022	C33	0	0	0	0	0	0	3.4683	0	0	0	0	22.8079	0.533897	0.0514338	0.904071	0.350476	0	2.77259	0	8.43425	15.3149	0	1	0	0	0	0.9314	2.94444	6.7338	8.45096
2133	2013	K70	0	0	0	0	0	0	2.7573	0	0	0	0	22.8045	0.692151	0.101747	2.19409	0.00266923	0	1.94591	0	5.88053	15.5347	1	0	0	0	0	0.9347	2.30259	7.84298	9.16018
2133	2014	K70	0	0	0	0	0	0	3.4153	0	0	0	0	22.8706	0.609817	0.0516885	2.64086	0.00246675	0	2.07944	0	5.86363	15.6827	1	0	0	0	0	0.9144	2.30259	7.86872	9.18114
2133	2015	K70	0	0	0	0	0	0	3.5655	0	0	0	0	22.8906	0.634225	-0.0177555	1.74644	0.00226846	0	2.19722	0	5.88888	15.7086	1	0	0	0	0	0.9098	1.94591	7.88934	9.21803
2133	2016	K70	0	0	0	0	0	0	2.9544	0	0	0	0	22.8254	0.611275	0.128089	1.83804	0.00216618	0	2.30259	0	5.87212	15.5699	1	0	0	0	0	0.9225	2.19722	8.80876	10.1436
2133	2017	K70	0	0	0	0	0	0	3.07615	0	0	0	0	22.8271	0.593977	0.0888731	2.04812	0.00229178	0	2.3979	0	5.79606	15.6624	1	0	0	0	0	0.973	2.07944	8.65027	9.95496
2133	2018	K70	0	0	0	0	0	0	2.8611	0	0	0	0	23.1706	0.693333	0.179405	1.67042	0.00196722	0	2.48491	0	5.92693	15.8415	1	0	0	0	0	0.9258	1.60944	8.48715	9.83393
2133	2019	K70	0	0	0	0	0	0	3.87315	0	0	0	0	23.294	0.709468	0.11482	1.64096	0.00163778	0	2.56495	0	6.01372	15.9987	1	0	0	0	0	0.8747	1.60944	8.64599	10.0289
2133	2020	K70	0	0	0	0	0	0	3.644	0	0	0	0	23.4739	0.733271	0.0822342	1.59648	0.00165673	0	2.63906	0	5.97889	15.9713	1	0	0	0	0	0.9216	2.19722	8.99736	10.3822
2133	2021	K70	0	0	0	0	0	0	4.19475	0	0	0	0	23.7078	0.76039	0.0835313	1.53255	0.00202232	0	2.70805	0	6.01859	16.0006	1	0	0	0	0	0.8471	1.94591	9.23316	10.5792
2133	2022	K70	0	0	0	0	0	0	4.4869	2.51	0.0667022	0.0714693	1	23.722	0.774053	0.0249815	1.46036	0.0129265	0	2.77259	0	6.01616	16.0872	1	0	0	0	0	0.8889	1.94591	8.62114	9.71341
2135	2013	E48	0	0	0	0	0	0	2.7937	1.2	0.0199303	0.0203355	1	22.6105	0.721754	0.0345534	1.04235	0.084168	0	1.94591	0	8.37194	14.9779	1	0	0	0	0	0.9304	1.94591	6.88288	8.75592
2135	2014	E48	0	0	0	1.09861	1.09861	0	3.234	0	0	0	0	22.749	0.749912	0.0357494	1.05209	0.0827835	0	2.07944	0	8.48115	14.9789	1	0	0	0	0	0.9268	1.09861	6.93658	8.83633
2135	2015	E48	1.09861	0.693147	0.693147	0.693147	0	0.693147	3.04875	0	0	0	0	22.9231	0.732663	0.0174039	1.1205	0.152901	0	2.19722	0	8.58036	15.001	1	0	0	0	0	0.9117	1.09861	6.95461	8.80408
2135	2016	E48	0	0	0	0	0	0	2.724	0	0	0	0	22.8749	0.71378	0.0221298	1.12154	0.168404	0	2.30259	0	8.59489	15.1044	1	0	0	0	0	0.9126	1.94591	7.03832	8.8878
2135	2017	E48	0	0	0	0	0	0	2.59675	0	0	0	0	23.0343	0.611543	0.0329353	1.31186	0.188827	0	2.3979	0	8.58448	15.3671	1	0	0	0	0	0.9056	2.89037	7.30004	9.11555
2135	2018	E48	0	0	0	0	0	0	4.1418	0	0	0	0	23.058	0.608169	0.0455126	1.26013	0.170241	0	2.48491	0	8.53895	15.3576	1	0	0	0	0	0.9262	2.99573	7.4457	9.25329
2135	2019	E48	0	0	0	0	0	0	3.7316	0	0	0	0	23.1607	0.614909	0.0627166	1.26365	0.143144	0	2.56495	0	8.58261	15.4788	1	0	0	0	0	0.909	3.13549	7.46948	9.30088
2135	2020	C33	0.693147	0	0.693147	0	0	0	3.359	0	0	0	0	23.337	0.644372	0.0569033	1.14115	0.121276	0	2.63906	0	8.64857	15.4231	1	0	0	0	0	0.8978	3.2581	7.4669	9.32137
2135	2021	C33	2.19722	1.60944	1.60944	1.38629	0	1.38629	4.9182	0	0	0	0	23.5653	0.621221	0.0873089	1.28027	0.109807	0	2.70805	0	8.74624	15.3573	1	0	0	0	0	0.887	3.09104	7.59566	9.4718
2135	2022	C33	1.38629	1.09861	0.693147	1.38629	0	1.38629	3.4716	0	0	0	0	23.5869	0.644215	0.0461811	1.41124	0.0991035	0	2.77259	0	8.74321	15.6812	1	0	0	0	0	0.8514	3.09104	7.67822	9.56217
2137	2013	C39	0	0	0	0	0	0	2.2841	0	0	0	0	20.5837	0.431575	-0.365001	1.50282	0.192223	0	1.94591	0	7.05099	14.8904	1	0	0	1	1	0.9937	2.19722	5.93256	7.45275
2137	2014	C39	0	0	0	0	0	0	3.2193	0	0	0	0	20.3137	0.232795	0.025415	2.35746	0.186234	0	2.07944	0	6.85224	13.9681	1	0	0	1	1	0.9977	1.94591	5.95719	7.43765
2137	2015	C39	0	0	0	0	0	0	2.4	0	0	0	0	21.0107	0.316291	0.026962	1.02381	0.0788486	0	2.19722	0	6.58479	13.9473	1	0	0	1	1	0.9996	1.94591	5.84572	7.24592
2137	2016	C39	0	0	0	0	0	0	3.9424	0	0	0	0	21.3671	0.141365	0.119984	3.60379	0.0293188	0	2.30259	0	6.50728	14.6667	1	0	0	1	1	0.9957	1.94591	6.64342	8.08486
2137	2017	I64	0	0	0	0	0	0	4.2024	0	0	0	0	21.4805	0.177395	0.0451273	3.00043	0.0506928	0	2.3979	0	6.67708	15.4364	1	0	0	1	1	0.9991	1.94591	6.60258	8.03355
2137	2018	I64	0	0	0	0	0	0	3.6765	0	0	0	0	21.2505	0.172613	-0.231019	3.55973	0.0448968	0	2.48491	0	6.64379	15.673	1	0	0	1	1	0.9984	2.19722	6.78248	8.23992
2137	2019	C39	0	0	0	0	0	0	4.5733	0	0	0	0	21.3241	0.189471	0.0657185	3.13586	0.0333545	0	2.56495	0	6.65544	15.7496	1	0	0	1	1	0.9995	2.19722	6.51162	7.99794
2137	2020	C39	0	0	0	0	0	0	3.733	0	0	0	0	21.3729	0.207662	0.0191343	2.69051	0.0379835	0	2.63906	0	6.75344	14.8986	1	0	0	1	1	0.9982	1.94591	6.45968	7.96228
2137	2021	C39	0	0	0	0	0	0	4.3344	0	0	0	0	21.3988	0.285264	-0.0734137	2.213	0.0505917	0	2.70805	0	6.74641	14.8962	1	0	0	1	1	0.9993	1.94591	6.56888	8.03451
2137	2022	C39	0	0	0	0	0	0	4.048	0	0	0	0	21.3842	0.198443	0.100273	2.85075	0.0638923	0	2.77259	0	6.74406	15.2083	1	0	0	1	1	0.9995	1.94591	6.16371	7.60439
2138	2013	C39	1.09861	0.693147	0.693147	0	0	0	2.17165	1.87	0.034888	0.0361492	1	21.4936	0.360264	0.116601	1.24035	0.501556	0	1.94591	0	7.80139	15.4794	1	0	0	1	1	0.9868	1.60944	5.74038	7.33035
2138	2014	C39	0	0	0	0.693147	0	0.693147	2.5725	1.16	0.0243595	0.0249677	1	21.7347	0.230533	0.120587	1.77159	0.454091	0	2.07944	0	7.93164	15.5979	1	0	0	1	1	0.9893	1.09861	5.78398	7.40618
2138	2015	C39	0	0	0	0	0	0	2.6295	2.6	0.0643246	0.0687467	1	21.8987	0.256511	0.115612	1.54809	0.533158	0	2.19722	0	8.05102	15.6258	1	0	0	1	1	0.986	1.09861	5.79549	7.4258
2138	2017	C39	1.79176	1.38629	1.09861	0	0	0	3.179	4.09	0.0989835	0.109858	1	22.2853	0.150496	0.102453	2.6875	0.470615	0	2.3979	0	8.43142	15.5935	1	0	0	1	1	0.9879	1.09861	5.97734	7.71855
2138	2018	C39	1.38629	1.09861	0.693147	1.09861	0	1.09861	3.7683	1.33	0.0341464	0.0353536	1	22.3791	0.167967	0.114878	2.67092	0.470274	0	2.48491	0	8.57979	15.8344	1	0	0	1	1	0.9854	2.56495	6.06265	7.84811
2138	2019	C39	1.09861	0.693147	0.693147	0.693147	0	0.693147	2.964	2.16	0.0603689	0.0642475	1	22.5645	0.284763	0.0915224	1.56549	0.448995	0	2.56495	0	8.68186	15.8849	1	0	0	1	1	0.97	2.48491	6.12035	7.92798
2138	2020	C39	1.09861	0	1.09861	0.693147	0	0.693147	3.877	2.28	0.0590367	0.0627408	1	22.7411	0.342088	0.12627	1.32891	0.410051	0	2.63906	0	8.69014	16.2509	1	0	0	1	1	0.9578	2.56495	6.35634	8.15757
2138	2021	C39	1.09861	0.693147	0.693147	1.38629	0	1.38629	3.3201	1	0.0242014	0.0248016	1	22.9996	0.399482	0.157414	1.66538	0.38456	0	2.70805	0	8.79664	16.461	1	0	0	1	1	0.9368	2.48491	6.54586	8.36481
2138	2022	C39	0	0	0	0	0	0	4.4462	2.89	0.0751625	0.0812711	1	23.1156	0.442361	0.0878746	1.52636	0.423633	0	2.77259	0	8.80986	16.1413	1	0	0	1	1	0.9217	2.63906	6.42447	8.22486
2139	2013	C38	0	0	0	0.693147	0	0.693147	2.6741	0	0	0	0	20.6088	0.422929	0.076908	1.61041	0.180645	1	1.94591	0	8.12829	15.3556	1	0	0	1	1	0.9952	1.94591	5.90596	7.8258
2139	2014	C38	1.38629	0	1.38629	1.09861	0	1.09861	3.1542	0	0	0	0	20.7067	0.432069	0.118175	1.56813	0.168369	1	2.07944	0	8.06872	15.3821	1	0	0	1	1	0.9952	1.94591	6.03947	7.93441
2139	2015	C38	1.60944	0.693147	1.38629	1.38629	0	1.38629	2.5365	0.84	0.0207612	0.0212014	1	21.2111	0.403068	0.103602	1.66514	0.10544	1	2.19722	0	8.11612	15.5638	1	0	0	1	1	0.9955	1.94591	6.26991	8.17826
2139	2016	C38	2.30259	1.38629	1.94591	1.60944	0.693147	1.38629	2.688	0	0	0	0	21.7222	0.32204	0.109119	1.91152	0.155723	1	2.30259	0	8.28627	15.6711	1	0	0	1	1	0.9955	1.60944	6.2614	8.13305
2139	2017	C38	2.30259	1.09861	2.07944	1.79176	0	1.79176	4.19645	0	0	0	0	21.8892	0.353559	0.114793	1.6896	0.15121	1	2.3979	0	8.54091	15.8379	1	0	0	1	1	0.995	2.77259	6.49957	8.44959
2139	2018	C38	3.09104	1.94591	2.77259	2.19722	0	2.19722	2.8503	0	0	0	0	22.0898	0.429064	0.0971126	1.40694	0.187986	1	2.48491	0	8.5677	15.9196	1	0	0	1	1	0.9837	2.77259	6.65082	8.56464
2139	2019	C38	2.99573	1.79176	2.70805	2.94444	1.38629	2.77259	3.55775	0	0	0	0	22.3504	0.488556	0.137812	1.88684	0.179169	1	2.56495	0	8.67608	16.0992	1	0	0	1	1	0.9593	2.77259	6.74609	8.67631
2139	2020	C38	3.68888	2.89037	3.13549	2.89037	0.693147	2.83321	3.226	1.02	0.0331277	0.0342627	1	22.6365	0.481212	0.17869	1.54169	0.161908	1	2.63906	0	8.73697	16.1507	1	0	0	1	1	0.9828	3.09104	6.98892	8.92117
2139	2021	C38	4.17439	3.58352	3.4012	3.52636	0.693147	3.49651	3.82935	0.84	0.0238028	0.0243832	1	22.9858	0.46738	0.132564	1.71785	0.135268	1	2.70805	0	9.04133	16.1695	1	0	0	1	1	0.9633	3.04452	7.14791	9.17331
2139	2022	C38	2.99573	2.3979	2.30259	3.29584	1.09861	3.21888	5.1568	1.36	0.0457297	0.0479211	1	23.0617	0.438297	0.106369	1.79992	0.177563	1	2.77259	0	9.03348	16.3319	1	0	0	1	1	0.9474	3.13549	7.22264	9.20684
2141	2013	C39	0	0	0	0	0	0	2.7313	2.5	0.0513136	0.0540891	1	20.3339	0.495122	0.0277287	1.31056	0.322321	1	1.94591	0	6.74288	14.5333	1	0	0	1	1	0.9947	2.56495	6.51202	7.88973
2141	2014	C38	0	0	0	0	0	0	3.1164	0	0	0	0	20.2306	0.464877	0.010522	1.34845	0.349925	0	2.07944	0	6.75693	14.8738	1	0	0	1	1	0.9956	2.19722	6.49803	7.88322
2141	2015	C38	0	0	0	0	0	0	2.9895	0	0	0	0	20.1537	0.410424	0.0198866	1.52641	0.349063	0	2.19722	0	6.71417	15.1622	1	0	0	1	1	0.9964	1.09861	6.3432	7.72144
2141	2016	C38	0	0	0	0	0	0	3.7984	0	0	0	0	21.1048	0.0948809	0.00559326	9.20043	0.118174	0	2.30259	0	6.62141	15.2632	1	0	0	1	1	0.998	1.60944	6.47666	7.83539
2141	2017	C38	0	0	0	0	0	0	3.6856	0	0	0	0	21.2002	0.132387	0.00357258	3.15928	0.105846	0	2.3979	0	6.75926	15.4347	1	0	0	1	1	0.9991	1.94591	6.69945	8.11039
2141	2018	C38	0	0	0	0	0	0	3.8502	0	0	0	0	21.3336	0.255096	0.00397998	1.24012	0.121274	0	2.48491	0	6.83195	15.5684	1	0	0	1	1	0.9923	2.19722	6.46917	7.87712
2141	2019	C38	0	0	0	0	0	0	3.724	0	0	0	0	21.362	0.209494	0.00444049	1.22717	0.159568	1	2.56495	0	6.7901	14.9597	1	0	0	1	1	0.9935	2.19722	6.42022	7.77947
2141	2020	C38	0	0	0	0	0	0	3.713	0	0	0	0	20.8779	0.358634	-0.563276	2.0715	0.190627	1	2.63906	0	6.76849	15.1904	1	0	0	1	1	0.993	1.60944	6.45888	7.84392
2141	2021	C38	0	0	0	0	0	0	3.4734	0	0	0	0	21.0561	0.390968	0.0493603	1.44704	0.181644	0	2.70805	0	6.94312	15.3893	1	0	0	1	1	0.9921	2.19722	6.77462	8.20944
2141	2022	C38	0	0	0	0	0	0	3.4716	0	0	0	0	21.0184	0.0926084	0.229492	7.75281	0.14449	0	2.77259	0	5.60947	15.4624	1	0	0	1	1	0.9982	1.94591	6.94965	7.92483
2144	2013	C17	0	0	0	0	0	0	2.3647	3.39	0.0602988	0.0641681	1	21.5023	0.146251	0.0521091	4.59005	0.0922692	0	1.94591	0	6.56808	14.7915	1	0	0	0	0	0.9979	3.3673	6.07468	7.39732
2144	2014	C17	0	0	0	0	0	0	3.3642	0	0	0	0	21.5078	0.215098	0.0655883	1.83465	0.119006	0	2.07944	0	6.56103	14.931	1	0	0	0	0	0.9976	3.17805	5.95934	7.25078
2144	2015	C17	0	0	0	0	0	0	3.64125	1.88	0.0499602	0.0525874	1	21.4514	0.176711	0.0728485	1.96719	0.148063	0	2.19722	0	6.58064	15.0389	1	0	0	0	0	0.9982	2.19722	5.8865	7.16729
2144	2016	C17	0	0	0	0	0	0	2.6648	1.88	0.050756	0.0534699	1	21.4434	0.173494	0.0590248	1.76401	0.147259	1	2.30259	0	6.58064	14.8638	1	0	0	0	0	0.9941	3.29584	5.96748	7.24975
2144	2017	C17	0	0	0	0	0	0	3.3694	1.88	0.0495912	0.0521788	1	21.4291	0.16658	0.0560014	2.03685	0.144338	1	2.3979	0	6.51767	15.001	1	0	0	0	0	0.9944	3.3673	6.11171	7.37467
2144	2018	C17	0	0	0	0	0	0	3.267	1.88	0.0478981	0.0503078	1	21.3877	0.141832	0.0555809	2.64611	0.143363	1	2.48491	0	6.51471	14.9401	1	0	0	0	0	0.9979	3.29584	6.12757	7.39474
2144	2019	C17	0	0	0	0	0	0	4.7443	1.88	0.0496042	0.0521933	1	21.3876	0.11189	0.0474788	3.88183	0.138893	1	2.56495	0	6.40523	15.0933	1	0	0	0	0	0.9979	3.29584	6.02395	7.25446
2144	2020	C17	0	0	0	0	0	0	3.703	0	0	0	0	21.39	0.0925699	0.0371361	4.98463	0.134727	0	2.63906	0	6.32794	15.2273	1	0	0	0	0	0.9984	3.46574	5.90289	7.10814
2144	2021	C17	0	0	0	0	0	0	4.95915	0	0	0	0	21.4586	0.107113	0.0358685	3.88209	0.168481	0	2.70805	0	6.28786	15.258	1	0	0	0	0	0.9988	3.4012	6.13334	7.29172
2144	2022	C17	0	0	0	0	0	0	4.1734	0.509998	0.0132364	0.0134139	1	21.4958	0.0987847	0.0420844	4.53019	0.153503	0	2.77259	0	6.27099	15.3197	1	0	0	0	0	0.9989	3.43399	6.11466	7.27301
2146	2013	K70	0	0	0	0	0	0	2.04685	1.58	0.0215171	0.0219903	1	24.8077	0.789851	0.283989	1.52574	0.0164214	0	1.94591	0	9.19827	16.3661	1	0	0	0	0	0.8113	2.07944	8.0281	10.1427
2146	2014	K70	0	0	0	0	0	0	2.772	0	0	0	0	25.0513	0.795815	0.247177	1.46232	0.0138815	0	2.07944	0	9.35747	16.8845	1	0	0	0	0	0.8144	1.60944	8.12604	10.2908
2146	2015	K70	0	0	0	0	0	0	2.73075	0.910004	0.0123726	0.0125276	1	25.3567	0.78599	0.137215	1.65911	0.0122959	0	2.19722	0	9.52719	16.8685	1	0	0	0	0	0.7904	2.83321	8.02568	10.2325
2146	2016	K70	0	0	0	0	0	0	3.816	0.909996	0.0121755	0.0123256	1	25.7051	0.827037	0.185167	1.63124	0.0120356	0	2.30259	0	9.72896	16.888	1	0	0	0	0	0.7936	2.63906	8.13864	10.3836
2146	2017	K70	0	0	0	0	0	0	3.9831	1.35	0.0192089	0.0195851	1	25.9794	0.846766	0.222733	1.46894	0.0115747	0	2.3979	0	9.98774	16.8642	1	0	0	0	0	0.8121	2.83321	8.20752	10.5217
2146	2018	K70	0	0	0	0	0	0	3.2571	1.49	0.0214821	0.0219537	1	26.1516	0.840358	0.251806	1.37412	0.0188001	0	2.48491	0	10.1108	17.4169	1	0	0	0	0	0.8242	2.56495	8.40709	10.6941
2146	2019	K70	0	0	0	0	0	0	4.74335	1.68999	0.0244078	0.0250184	1	26.2629	0.824535	0.236631	1.32072	0.0221141	0	2.56495	0	10.0881	17.4643	1	0	0	0	0	0.8307	3.09104	8.59839	10.8469
2146	2020	K70	0	0	0	0	0	0	3.759	1.5	0.0223414	0.0228519	1	26.3883	0.820653	0.161228	1.41994	0.0234903	0	2.63906	0	10.1177	17.494	1	0	0	0	0	0.8178	2.30259	8.5594	10.7983
2146	2021	K70	0	0	0	0	0	0	4.4751	0	0	0	0	26.4027	0.844871	-0.102959	1.24329	0.021763	0	2.70805	0	9.96726	17.5731	1	0	0	0	0	0.8392	3.04452	8.22761	10.4181
2146	2022	K70	0	0	0	0	0	0	4.7091	0	0	0	0	26.243	0.899636	-0.523277	1.10966	0.0220917	0	2.77259	0	9.67897	17.3718	1	0	0	0	0	0.8597	2.3979	7.99472	10.0953
2148	2013	I65	0	0	0	0	0	0	3.23115	0	0	0	0	20.1741	0.0606145	0.108188	7.3516	0.0811024	1	1.94591	0	6.41673	14.7973	1	0	0	1	1	0.9998	1.09861	5.67394	7.10148
2148	2014	I65	0	0	0	0	0	0	2.8112	2.3	0.0617616	0.0658272	1	20.8626	0.101883	0.017227	4.98633	0.0392095	1	2.07944	0	6.54391	14.8612	1	0	0	1	1	0.9991	1.09861	5.40881	6.88721
2148	2015	I65	0.693147	0.693147	0	0	0	0	2.625	0.460001	0.0142063	0.0144111	1	20.8287	0.0866136	-0.0219998	4.98518	0.529437	1	2.19722	0	5.77144	14.7679	1	0	0	1	1	0.9999	1.09861	5.15349	6.0659
2148	2016	I65	0.693147	0.693147	0	0.693147	0.693147	0	3.0608	0	0	0	0	20.9243	0.0906447	0.0743968	5.59285	0.165244	1	2.30259	0	6.04025	14.9371	1	0	0	1	1	1	1.60944	5.92895	7.05751
2148	2017	I65	0	0	0	0	0	0	2.9478	0.449999	0.0147589	0.01498	1	21.0296	0.100583	0.111351	5.54249	0.148838	1	2.3979	0	5.9108	15.0203	1	0	0	1	1	0.9987	1.60944	6.35819	7.43923
2148	2018	I65	0	0	0	0	0	0	4.1418	0.460001	0.0150229	0.015252	1	20.9649	0.0789583	0.0329568	7.34743	0.155022	1	2.48491	0	5.71043	15.2032	1	0	0	1	1	0.9986	1.60944	5.56221	6.5725
2148	2019	I65	0	0	0	0	0	0	4.63125	0.460001	0.015318	0.0155563	1	20.9373	0.0916629	-0.028037	7.11967	0.160006	1	2.56495	0	5.46806	15.3184	1	0	0	1	1	0.9988	1.09861	5.3766	6.29773
2148	2021	I65	0	0	0	0	0	0	3.822	0	0	0	0	20.986	0.0926275	0.0511117	7.08539	0.142314	1	2.70805	0	5.25227	15.0272	1	0	0	1	1	0.999	1.60944	5.72701	6.57678
2148	2022	I65	0	0	0	0	0	0	3.5981	0	0	0	0	20.9965	0.0905352	0.0142359	7.22847	0.136478	1	2.77259	0	5.2933	15.1311	1	0	0	1	1	0.9992	1.60944	5.78233	6.65055
2150	2013	C33	0	0	0	0	0	0	2.3855	0	0	0	0	20.6211	0.380115	0.0932864	1.63234	0.31484	1	1.94591	0	7.0639	14.6657	1	0	0	0	0	0.995	1.09861	6.25806	7.72456
2150	2014	C33	0	0	0	0	0	0	2.4367	0	0	0	0	20.6107	0.337644	0.105499	1.8599	0.305065	1	2.07944	0	7.05012	14.767	1	0	0	0	0	0.9956	1.09861	6.31632	7.78237
2150	2015	C33	0	0	0	0	0	0	2.81775	1.43999	0.0212263	0.0216867	1	20.6226	0.294559	0.114544	2.20144	0.286415	1	2.19722	0	7.07157	14.8132	1	0	0	0	0	0.9958	1.09861	6.26017	7.73974
2150	2016	C33	0	0	0	0	0	0	2.992	1.31001	0.0194652	0.0198516	1	21.0394	0.215407	0.124608	3.63451	0.180372	1	2.30259	0	7.07242	15.3214	1	0	0	0	0	0.9963	1.60944	6.36777	7.85267
2150	2017	C33	0	0	0	0	0	0	3.07785	1.31	0.0200489	0.0204591	1	21.091	0.196405	0.0730637	3.85624	0.216766	1	2.3979	0	7.14992	15.1892	1	0	0	0	0	0.9959	3.13549	6.44987	7.9373
2150	2018	C33	0	0	0	0	0	0	2.8935	1.31	0.0206364	0.0210713	1	21.176	0.18881	0.116341	4.04719	0.203817	1	2.48491	0	7.14598	15.9414	1	0	0	0	0	0.9974	3.13549	6.54787	8.03129
2150	2019	C33	0	0	0	0	0	0	3.58055	1.7	0.0272611	0.0280251	1	21.2511	0.174232	0.13317	4.42303	0.206991	1	2.56495	0	7.17089	16.1016	1	0	0	0	0	0.9969	3.13549	6.60925	8.09184
2150	2020	C33	0	0	0	0	0	0	4.747	1.31	0.0208267	0.0212697	1	21.3305	0.175823	0.109103	4.28898	0.224231	1	2.63906	0	7.22037	15.9635	1	0	0	0	0	0.9962	3.17805	6.52419	8.0074
2150	2021	C33	0	0	0	0	0	0	4.0089	0	0	0	0	21.4452	0.198028	0.112114	3.79563	0.199555	1	2.70805	0	7.26683	16.0197	1	0	0	0	0	0.9963	3.13549	6.80188	8.30235
2150	2022	C33	0	0	0	0	0	0	4.1019	0.629997	0.0100526	0.0101547	1	21.4873	0.177319	0.104277	4.07132	0.200693	1	2.77259	0	7.23346	16.0182	1	0	0	0	0	0.995	3.09104	6.67391	8.15687
2151	2013	C39	0	0	0	0	0	0	3.08165	0.18	0.00311581	0.00312555	1	21.2484	0.497663	0.0783472	1.37022	0.236424	0	1.94591	0	7.23921	15.6034	1	0	0	1	1	0.9856	1.09861	5.91645	7.40977
2151	2014	C39	0	0	0	0	0	0	2.3618	0	0	0	0	21.3615	0.295039	0.0466244	2.61032	0.209069	0	2.07944	0	7.28139	15.8595	1	0	0	1	1	0.9905	1.09861	6.10168	7.61157
2151	2015	C39	0	0	0	0	0	0	2.274	0	0	0	0	22.0561	0.265822	0.0230268	1.94609	0.123644	0	2.19722	0	7.81319	15.9728	1	0	0	1	1	0.9893	1.09861	5.96774	7.65427
2151	2016	C39	0	0	0	0	0	0	2.8384	11.47	0.173814	0.210381	1	22.4518	0.204004	0.0165172	3.14211	0.0896188	0	2.30259	0	7.82204	16.1292	1	0	0	1	1	0.9802	2.63906	6.32856	8.01021
2151	2017	C39	0	0	0	0	0	0	3.3864	11.45	0.19077	0.235742	1	22.6232	0.31237	0.0253309	1.79829	0.0905198	1	2.3979	0	8.32724	16.46	1	0	0	1	1	0.9798	1.60944	6.3653	8.21253
2151	2018	C39	0	0	0	0	0	0	2.7054	11.45	0.212234	0.269412	1	22.6027	0.350986	0.0297155	2.10343	0.094098	1	2.48491	0	8.39909	16.5463	1	0	0	1	1	0.9615	2.56495	6.65293	8.52454
2151	2019	C39	0	0	0	0	0	0	3.2186	11.99	0.250313	0.33389	1	22.5385	0.414525	-0.193546	1.66829	0.0966189	1	2.56495	0	8.59212	16.4547	1	0	0	1	1	0.9574	2.56495	6.54659	8.49325
2151	2020	C39	0	0	0	0	0	0	4.629	10.07	0.234295	0.305986	1	22.6836	0.345865	0.031312	1.99942	0.100848	1	2.63906	0	8.52318	16.3438	1	0	0	1	1	0.9591	2.56495	6.73912	8.63977
2151	2021	C39	0	0	0	0	0	0	3.75165	8.99	0.231701	0.301577	1	22.695	0.34847	0.041636	1.89257	0.0910955	0	2.70805	0	8.24696	16.583	1	0	0	1	1	0.9763	1.60944	6.94735	8.75648
2151	2022	C39	0	0	0	0	0	0	3.4661	8.56	0.225263	0.290761	1	22.7525	0.367306	0.0154437	1.91911	0.132304	1	2.77259	0	8.3589	16.4626	1	0	0	1	1	0.9726	1.60944	6.80786	8.61069
2153	2013	I65	0	0	0	0	0	0	2.6065	1.87	0.0229055	0.0234424	1	21.5923	0.221789	0.227738	3.40397	0.109666	1	1.94591	0	7.27101	15.1037	1	0	0	1	1	0.9932	2.07944	6.3183	7.87001
2153	2014	I65	0	0	0	0	0	0	3.1038	0.75	0.00960922	0.00970246	1	21.629	0.226189	0.209633	2.84118	0.133522	1	2.07944	0	7.45124	15.1911	1	0	0	1	1	0.9909	1.94591	6.88243	8.47461
2153	2015	I65	0	0	0	0	0	0	2.8455	1.68999	0.0202589	0.0206778	1	22.3866	0.115754	0.113329	6.86119	0.065286	1	2.19722	0	7.4961	15.4588	1	0	0	1	1	0.9978	1.94591	6.75789	8.3619
2153	2016	I65	0	0	0	0	0	0	3.208	1.69	0.0204502	0.0208771	1	22.5245	0.153444	0.0828682	4.27868	0.0578306	1	2.30259	0	8.07776	15.7088	1	0	0	1	1	0.9967	2.77259	6.77094	8.58673
2153	2017	I65	0	0	0	0	0	0	3.6108	1.68999	0.0206854	0.0211223	1	22.6384	0.204314	0.080726	3.58565	0.0483394	1	2.3979	0	8.2501	15.798	1	0	0	1	1	0.9869	2.56495	6.80693	8.69322
2153	2018	I65	0	0	0	0	0	0	3.213	2.4	0.0299439	0.0308682	1	23.0484	0.130613	0.0759336	5.37281	0.0313053	1	2.48491	0	8.39322	15.9002	1	0	0	1	1	0.9844	1.94591	6.7882	8.72974
2153	2019	I65	0	0	0	0	0	0	4.3415	2.52	0.0309126	0.0318987	1	23.1127	0.145365	0.0510799	4.29959	0.0288581	1	2.56495	0	8.62587	15.9963	1	0	0	1	1	0.9905	1.94591	6.84809	8.87698
2153	2020	I65	0	0	0	0	0	0	3.659	1.68	0.0202825	0.0207024	1	23.0834	0.13502	0.00119772	4.61249	0.0285058	1	2.63906	0	8.57376	15.8648	1	0	0	1	1	0.9968	1.94591	6.78133	8.79564
2153	2021	I65	0	0	0	0	0	0	3.66135	2.8	0.0335811	0.034748	1	23.0749	0.155444	-0.0458477	4.19034	0.036889	1	2.70805	0	8.58204	15.8557	1	0	0	1	1	0.9937	2.19722	6.70128	8.6912
2153	2022	I65	0	0	0	0	0	0	5.2338	2.82	0.0343358	0.0355567	1	22.9841	0.147267	-0.0870517	4.35581	0.0554746	1	2.77259	0	8.52457	15.9283	1	0	0	1	1	0.9911	2.19722	6.45778	8.39166
2154	2013	C18	0	0	0	0	0	0	3.04395	0.68	0.0118798	0.0120226	1	22.2464	0.427594	0.0606005	2.01184	0.239429	0	1.94591	0	8.603	16.363	1	0	0	0	0	0.9667	1.94591	6.03891	7.92182
2154	2014	C18	0	0	0	0	0	0	3.3915	0	0	0	0	22.1932	0.373062	0.0501395	2.43977	0.20291	0	2.07944	0	8.82615	16.2449	1	0	0	0	0	0.9725	1.09861	6.09161	8.08057
2154	2015	C18	0	0	0	0	0	0	3.1965	0.99	0.036	0.0373444	1	22.2348	0.383003	0.036213	1.54432	0.203888	0	2.19722	0	8.82512	15.8632	1	0	0	0	0	0.9726	1.09861	6.06915	8.05262
2154	2016	C18	0	0	0	0	0	0	3.9824	0.99	0.0358956	0.037232	1	22.1492	0.423662	-0.149032	1.23955	0.178394	0	2.30259	0	8.82585	15.29	1	0	0	0	0	0.9708	2.07944	5.99819	8.00606
2154	2017	C18	0	0	0	0	0	0	3.281	0.92	0.0335522	0.034717	1	22.1716	0.406285	0.012355	1.02495	0.142657	1	2.3979	0	8.92439	15.0526	1	0	0	0	0	0.9713	2.56495	6.24603	8.31224
2154	2018	C18	0	0	0	0	0	0	3.8844	2.07	0.0631483	0.0674047	1	22.1574	0.334682	0.0191514	1.36377	0.142734	1	2.48491	0	8.99057	15.4848	1	0	0	0	0	0.9769	2.56495	6.39551	8.48754
2154	2019	C18	0	0	0	0	0	0	3.11695	0.950001	0.0272519	0.0280154	1	22.2088	0.345359	0.0718756	1.50109	0.126221	1	2.56495	0	8.94676	15.6195	1	0	0	0	0	0.9826	2.56495	6.48027	8.56408
2154	2020	C18	0	0	0	0	0	0	3.363	0	0	0	0	22.304	0.316201	0.125538	2.0342	0.100493	1	2.63906	0	8.88945	15.6726	1	0	0	0	0	0.9778	2.56495	6.67752	8.75489
2154	2021	C18	0	0	0	0	0	0	4.83	0	0	0	0	22.5344	0.30264	0.126355	2.18624	0.072949	1	2.70805	0	8.96508	16.0217	1	0	0	0	0	0.9754	3.2581	6.8191	8.93415
2154	2022	C18	0	0	0	0	0	0	5.0336	1.94	0.0402908	0.0419823	1	22.5134	0.324122	0.114504	2.00171	0.0697502	1	2.77259	0	8.93932	15.9687	1	0	0	0	0	0.9681	3.29584	6.81153	8.92437
2156	2013	C39	0.693147	0.693147	0	1.94591	1.94591	0	3.09985	0	0	0	0	22.0279	0.387952	0.0271727	1.32461	0.508361	0	1.94591	0	8.388	15.4005	1	0	0	1	1	0.9757	2.3979	5.91288	7.65798
2156	2014	C39	2.30259	2.30259	0	0.693147	0.693147	0	2.2645	0	0	0	0	22.0983	0.40216	0.052298	1.13112	0.58616	0	2.07944	0	8.46062	15.4156	1	0	0	1	1	0.9732	2.56495	6.00819	7.75655
2156	2015	C39	1.09861	0	1.09861	1.60944	1.60944	0	3.48075	5.06	0.0819699	0.0892889	1	22.5969	0.425611	0.0482648	1.88418	0.416897	0	2.19722	0	8.64506	15.6664	1	0	0	1	1	0.9533	2.3979	5.997	7.79572
2156	2016	C39	1.38629	1.38629	0	1.38629	0.693147	1.09861	3.7912	3.22	0.0522727	0.0551558	1	23.1395	0.451782	0.0479056	1.18881	0.448688	0	2.30259	0	9.06774	16.2354	1	0	0	1	1	0.9424	2.56495	6.36724	8.2534
2156	2017	C39	0	0	0	1.09861	1.09861	0	3.8981	0.799999	0.0141593	0.0143626	1	23.2203	0.484765	0.0317986	1.18964	0.466428	0	2.3979	0	9.22414	16.3049	1	0	0	1	1	0.9201	3.13549	6.62186	8.55231
2156	2018	C39	1.09861	1.09861	0	2.07944	2.07944	0	3.1212	23.17	0.36644	0.578382	1	23.3601	0.534477	0.0239845	0.946655	0.47243	0	2.48491	0	9.35583	16.3164	1	0	0	1	1	0.8885	3.17805	6.63433	8.59635
2156	2019	C39	1.38629	1.38629	0	0.693147	0.693147	0	4.6968	22.55	0.365241	0.575402	1	23.5056	0.597569	0.00575829	0.83572	0.460386	0	2.56495	0	9.41361	16.0894	1	0	0	1	1	0.8949	3.3673	6.72033	8.6904
2156	2020	C39	1.09861	1.09861	0	1.09861	1.09861	0	4.445	19.1	0.37385	0.597062	1	23.7787	0.528281	0.0470435	1.2284	0.425658	0	2.63906	0	9.51738	16.091	1	0	0	1	1	0.8496	3.3673	6.90046	8.88722
2156	2021	C39	2.56495	2.30259	1.38629	0.693147	0.693147	0	3.6729	15.61	0.342625	0.521202	1	24.0228	0.593286	0.0918819	0.891514	0.485809	0	2.70805	0	9.72538	16.29	1	0	0	1	1	0.8888	3.3322	7.11814	9.13988
2156	2022	C39	2.07944	1.94591	0.693147	1.79176	0.693147	1.60944	4.1393	13.29	0.28038	0.389622	1	24.2964	0.591294	0.0414694	0.955293	0.424617	0	2.77259	0	9.861	16.2868	1	0	0	1	1	0.8804	3.13549	7.33261	9.38888
2157	2013	C13	0	0	0	0	0	0	2.33675	0	0	0	0	22.5123	0.749775	-0.021951	0.814084	0.364211	0	1.94591	0	9.5624	13.8509	0	1	0	0	0	0.9513	1.60944	7.50345	9.66334
2157	2014	C13	0	0	0	0	0	0	3.1507	0	0	0	0	22.7128	0.668851	0.0205002	0.857355	0.417427	0	2.07944	0	9.56472	13.4674	0	1	0	0	0	0.9346	1.60944	7.49819	9.62185
2157	2015	C13	0.693147	0	0.693147	0	0	0	3.687	0.570007	0.00773836	0.00779871	1	23.0019	0.636224	0.11247	1.0547	0.456044	0	2.19722	0	9.53221	14.0365	0	1	0	0	0	0.9202	1.60944	7.4419	9.51204
2157	2016	C13	0	0	0	0.693147	0	0.693147	3.7648	0	0	0	0	23.2295	0.492688	0.212527	1.13691	0.401238	0	2.30259	0	9.69449	14.1037	0	1	0	0	0	0.9176	1.60944	7.48875	9.60755
2157	2017	C13	0	0	0	0	0	0	3.27505	1.93	0.0337767	0.0349574	1	23.5336	0.596666	0.0861417	0.803316	0.401033	0	2.3979	0	9.74067	14.2792	0	1	0	0	0	0.917	1.60944	7.49814	9.60048
2157	2018	C13	0	0	0	0	0	0	3.9861	1.18	0.0210903	0.0215446	1	23.7832	0.680223	0.0284811	0.71466	0.433097	0	2.48491	0	9.70899	14.3193	0	1	0	0	0	0.9184	2.19722	7.52486	9.57962
2157	2019	C13	0	0	0	0	0	0	4.0869	0.700001	0.0133613	0.0135423	1	24.1518	0.67649	0.201622	0.661653	0.320943	0	2.56495	0	10.0797	14.3041	0	1	0	0	0	0.9241	2.89037	7.43927	9.62261
2157	2020	C13	0	0	0	0	0	0	3.909	0	0	0	0	24.8052	0.585584	0.345428	1.22291	0.251114	1	2.63906	0	10.8652	14.6144	0	1	0	0	0	0.8595	2.48491	7.688	10.115
2157	2021	A03	0	0	0	0	0	0	3.60885	0	0	0	0	24.5642	0.894361	-0.814732	0.478383	0.353407	1	2.70805	0	10.0028	14.3414	0	1	0	0	0	0.967	2.99573	8.04961	10.1487
2158	2013	C34	0.693147	0	0.693147	0	0	0	2.2334	0	0	0	0	20.86	0.243182	0.181828	2.99775	0.23514	1	1.94591	0	6.41182	15.193	1	0	0	1	0	0.9955	2.19722	6.46798	7.70103
2158	2014	C34	1.38629	0.693147	1.09861	0.693147	0	0.693147	2.1497	1.32999	0.0173154	0.0176205	1	20.9576	0.235002	0.199866	3.03251	0.192368	1	2.07944	0	6.49678	15.2812	1	0	0	1	0	0.9952	1.60944	6.59886	7.87443
2158	2015	C34	1.09861	0.693147	0.693147	1.09861	0	1.09861	2.66475	2.34	0.0316088	0.0326405	1	21.547	0.192609	0.111657	4.41112	0.122232	1	2.19722	0	6.85961	15.3652	1	0	0	1	0	0.9926	1.60944	6.29472	7.68846
2158	2016	C34	1.60944	1.09861	1.09861	1.38629	0	1.38629	3.6896	2.24	0.0309264	0.0319133	1	21.6128	0.192324	0.0845341	4.10987	0.174915	0	2.30259	0	6.93342	15.368	1	0	0	1	0	0.9921	1.94591	6.27459	7.64873
2158	2017	C34	0	0	0	0	0	0	4.1038	0	0	0	0	21.8584	0.426182	0.119328	2.33734	0.24086	0	2.3979	0	7.4061	15.5346	1	0	0	1	0	0.9773	2.48491	6.44776	7.93316
2158	2018	C34	0	0	0	0	0	0	3.1221	0.34	0.00532248	0.00535096	1	21.9028	0.426741	0.111097	2.11487	0.236004	0	2.48491	0	7.45008	15.8242	1	0	0	1	0	0.9763	2.70805	6.49878	7.99768
2158	2019	C34	0.693147	0	0.693147	0	0	0	3.4181	0.209999	0.00327458	0.00328534	1	21.9756	0.412823	0.124956	1.94034	0.223114	0	2.56495	0	7.47022	15.8061	1	0	0	1	0	0.9754	2.63906	6.52879	8.03325
2158	2020	C34	0	0	0	0.693147	0	0.693147	3.836	2.13	0.0317294	0.0327692	1	22.1005	0.417999	0.167195	1.93907	0.181418	0	2.63906	0	7.52779	15.8866	1	0	0	1	0	0.972	2.70805	6.7452	8.27984
2158	2021	C34	0	0	0	0	0	0	4.2903	0	0	0	0	22.2692	0.439457	0.19762	1.82491	0.184865	0	2.70805	0	7.63916	15.9156	1	0	0	1	0	0.9655	2.94444	6.93016	8.48504
2158	2022	C34	0	0	0	0	0	0	5.0039	0	0	0	0	22.436	0.445465	0.226555	1.83493	0.151811	0	2.77259	0	7.71468	16.0034	1	0	0	1	0	0.9589	3.13549	6.99081	8.57675
2161	2013	C39	1.09861	0	1.09861	1.38629	0	1.38629	2.45895	0	0	0	0	21.1779	0.0847531	0.0290514	5.24459	0.169491	0	1.94591	0	6.38856	14.8841	1	0	0	1	1	0.9981	3.3673	6.02972	7.25528
2161	2014	C39	2.07944	1.79176	1.09861	1.38629	0	1.38629	2.1623	0	0	0	0	21.2685	0.132332	0.0321428	3.95784	0.151395	0	2.07944	0	6.48158	14.8657	1	0	0	1	1	0.9964	3.2581	6.16057	7.42271
2161	2015	C39	0.693147	0.693147	0	0.693147	0.693147	0	2.6805	0.439999	0.0121816	0.0123318	1	21.3549	0.143386	0.00805784	3.15457	0.124314	0	2.19722	0	6.4151	14.9041	1	0	0	1	1	0.9956	3.04452	5.97637	7.22631
2161	2016	C39	0.693147	0.693147	0	0.693147	0.693147	0	2.884	0.440002	0.0125001	0.0126583	1	21.4809	0.232685	0.0234157	1.75714	0.0850784	0	2.30259	0	6.41346	15.2594	1	0	0	1	1	0.9949	3.43399	5.98064	7.25785
2161	2017	C39	0	0	0	1.38629	1.38629	0	3.79695	0.439999	0.013068	0.013241	1	21.5472	0.286771	0.00149156	1.49414	0.0673081	0	2.3979	0	6.58893	15.5697	1	0	0	1	1	0.9888	2.19722	6.01445	7.37453
2161	2018	C39	0.693147	0	0.693147	0.693147	0.693147	0	4.473	0.439999	0.0135343	0.0137199	1	21.493	0.346496	-0.128736	1.30758	0.0818326	0	2.48491	0	6.48464	15.1713	1	0	0	1	1	0.9871	3.4012	5.8464	7.15268
2161	2019	C39	0	0	0	0.693147	0	0.693147	3.73065	0.440001	0.0138278	0.0140217	1	21.6918	0.241283	0.351396	4.38856	0.0514148	1	2.56495	0	6.53088	15.5461	1	0	0	1	1	0.9912	3.4012	6.234	7.58652
2161	2020	C39	0	0	0	0	0	0	3.719	0.440001	0.0137543	0.0139461	1	21.7488	0.45915	-0.250775	1.29532	0.0476732	1	2.63906	0	6.55678	15.4882	1	0	0	1	1	0.9778	3.21888	5.94237	7.30642
2161	2021	C39	0	0	0	0	0	0	3.7968	0	0	0	0	21.7348	0.471506	-0.0461438	1.50277	0.082075	1	2.70805	0	6.42811	15.3868	1	0	0	1	1	0.9775	3.3322	5.94642	7.20501
2161	2022	C39	0.693147	0.693147	0	0	0	0	3.7169	0	0	0	0	21.7487	0.482946	-0.0215533	1.48631	0.075592	0	2.77259	0	6.4151	15.4613	1	0	0	1	1	0.9767	3.3673	5.94145	7.2028
2162	2014	C30	0.693147	0.693147	0	0	0	0	2.3296	0	0	0	0	21.5229	0.634306	0.0200043	0.672755	0.303626	0	2.07944	0	6.8773	15.2443	1	0	0	0	0	0.9759	3.49651	6.07717	7.37988
2162	2015	C30	0	0	0	0	0	0	3.25875	0.220001	0.00358308	0.00359597	1	21.4858	0.619012	0.0175379	0.660538	0.300281	0	2.19722	0	6.75344	15.49	1	0	0	0	0	0.9772	3.3673	5.93317	7.19574
2162	2016	C30	0	0	0	0	0	0	3.6032	0.219997	0.00373257	0.00374655	1	21.4455	0.586805	0.0189503	0.644023	0.287583	0	2.30259	0	6.78106	15.5335	1	0	0	0	0	0.9793	3.3673	6.06332	7.34521
2162	2017	C30	0	0	0	0	0	0	3.66265	0.220001	0.0037131	0.00372694	1	21.4724	0.581206	0.0205749	0.691728	0.251062	0	2.3979	0	6.80239	15.7914	1	0	0	0	0	0.979	3.13549	6.21875	7.52047
2162	2018	C30	0	0	0	0	0	0	3.7215	0.220001	0.00366975	0.00368326	1	21.5457	0.582459	0.0244011	0.812068	0.24534	1	2.48491	0	6.83626	15.9467	1	0	0	0	0	0.9773	3.3673	6.27638	7.58499
2162	2019	C30	0	0	0	0	0	0	3.32215	0.220001	0.00371938	0.00373326	1	21.5736	0.575883	0.038159	0.878398	0.215599	1	2.56495	0	6.82111	15.8256	1	0	0	0	0	0.977	2.56495	6.47791	7.79212
2162	2020	C30	0	0	0	0	0	0	3.092	0.399998	0.0067969	0.00684342	1	21.6402	0.581702	0.0560187	0.907199	0.187482	1	2.63906	0	6.78106	15.9041	1	0	0	0	0	0.9752	2.56495	6.53418	7.84174
2162	2021	C30	0	0	0	0	0	0	4.4604	0.130001	0.00210052	0.00210494	1	21.7212	0.5239	0.0408646	1.09737	0.166134	0	2.70805	0	6.82437	15.9751	1	0	0	0	0	0.9757	3.13549	6.57459	7.90244
2162	2022	C30	0	0	0	0	0	0	5.0622	0	0	0	0	21.6357	0.591612	-0.243338	0.988151	0.147015	1	2.77259	0	6.82437	15.9546	1	0	0	0	0	0.9748	2.94444	6.53075	7.88147
2164	2013	C34	0	0	0	0	0	0	2.69035	0	0	0	0	21.3778	0.433299	-0.00378537	0.769987	0.384538	1	1.94591	0	6.97541	14.7431	1	0	0	1	0	0.9857	2.07944	5.61885	6.94754
2164	2015	C34	0	0	0	0	0	0	2.535	0	0	0	0	21.3251	0.407885	0.0101753	1.00414	0.356814	1	2.19722	0	7.04665	14.6903	1	0	0	1	0	0.9872	2.07944	5.48025	6.84913
2164	2016	C34	0	0	0	0	0	0	2.6968	0	0	0	0	21.2649	0.364907	0.0103055	1.11146	0.407492	1	2.30259	0	7.14441	14.6269	1	0	0	1	0	0.9892	2.30259	5.4477	6.84447
2164	2017	C34	0	0	0	0	0	0	4.1225	0	0	0	0	23.5202	0.791216	0.0707828	1.09773	0.0394063	1	2.3979	0	7.4061	15.1553	1	0	0	1	0	0.9104	2.07944	8.55648	10.0582
2164	2018	L72	0	0	0	0	0	0	2.7864	0	0	0	0	21.2543	0.660453	-0.925732	1.07193	0.344115	0	2.48491	0	7.26403	15.1718	1	0	0	0	0	0.991	2.07944	8.55163	10.0121
2164	2019	C35	0	0	0	0	0	0	4.5543	2.52	0.0406059	0.0423245	1	21.2679	0.652142	0.0377827	1.14619	0.306644	0	2.56495	0	7.27863	15.665	1	0	0	1	0	0.9843	2.07944	6.11822	7.59524
2164	2020	C35	0	0	0	0	0	0	4.436	3.32	0.064391	0.0688225	1	21.3436	0.661794	0.3584	0.990457	0.265145	0	2.63906	0	7.34472	15.8841	1	0	0	1	0	0.9998	2.07944	6.29242	7.80137
2164	2021	C35	0	0	0	0	0	0	4.9686	1.68	0.0347107	0.0359589	1	21.581	0.592037	0.388919	1.31218	0.183415	0	2.70805	0	7.47307	15.9523	1	0	0	1	0	0.988	1.60944	6.52076	8.09129
2164	2022	C35	0	0	0	0	0	0	3.3561	0.549999	0.0118739	0.0120166	1	21.5605	0.441462	0.291411	1.1473	0.345016	0	2.77259	0	7.49387	15.9249	1	0	0	1	0	0.983	2.63906	6.30635	7.81721
2165	2013	C26	0	0	0	0	0	0	3.14015	8.67	0.199127	0.248638	1	21.3298	0.458104	0.0453616	1.29148	0.385217	0	1.94591	0	6.81674	15.651	1	0	0	1	1	0.9861	2.83321	6.9162	8.19175
2165	2014	C26	0.693147	0.693147	0	0	0	0	2.6775	6.57	0.160088	0.1906	1	21.3028	0.419675	0.0985816	1.3724	0.395393	0	2.07944	0	6.76849	15.3788	1	0	0	1	1	0.9878	3.3322	7.04529	8.30324
2165	2015	C26	0	0	0	0	0	0	3.669	7.44	0.177735	0.216153	1	21.3069	0.390035	0.102148	1.26204	0.365036	0	2.19722	0	6.80572	15.8325	1	0	0	1	1	0.9886	3.04452	6.8878	8.16775
2165	2016	C26	0	0	0	0	0	0	3.2928	6.11	0.131313	0.151163	1	21.6389	0.36394	0.100831	1.51538	0.27638	0	2.30259	0	6.89264	15.8744	1	0	0	1	1	0.9848	3.04452	6.84029	8.14621
2165	2017	C26	0	0	0	0.693147	0.693147	0	4.1922	6.11	0.133144	0.153595	1	21.7989	0.457836	0.0299673	1.18558	0.225981	0	2.3979	0	7.00033	15.8521	1	0	0	1	1	0.9783	3.29584	6.96538	8.31539
2165	2018	C26	0	0	0	0	0	0	3.3804	6.11	0.132509	0.15275	1	22.0141	0.585294	0.0200129	0.929209	0.183671	0	2.48491	0	7.07157	15.6722	1	0	0	1	1	0.9646	3.04452	7.05783	8.43311
2165	2019	C26	0	0	0	0	0	0	3.03525	6.11	0.130083	0.149535	1	22.063	0.587764	0.0582876	0.968087	0.156025	0	2.56495	0	7.16704	15.857	1	0	0	1	1	0.9624	3.17805	6.9981	8.421
2165	2020	C26	0	0	0	0	0	0	4.385	6.61	0.161456	0.192543	1	22.1896	0.614831	0.0731129	0.952924	0.403929	0	2.63906	0	7.19369	16.0474	1	0	0	1	1	0.9557	2.89037	6.88363	8.19765
2165	2021	C26	0	0	0	0	0	0	3.7989	4.88	0.132142	0.152262	1	22.4175	0.607336	0.0144523	1.11459	0.34798	0	2.70805	0	7.16472	16.1976	1	0	0	1	1	0.9456	3.29584	7.15578	8.4505
2165	2022	C26	0	0	0	0	0	0	4.5419	3.92	0.119914	0.136253	1	22.4467	0.637016	-0.0398485	1.1138	0.316362	0	2.77259	0	7.08339	15.7797	1	0	0	1	1	0.9407	3.13549	6.898	8.17013
2166	2013	C27	0	0	0	0	0	0	2.5883	0	0	0	0	20.8622	0.828235	0.190892	1.44728	0.126299	1	1.94591	0	6.07535	14.5805	0	0	1	1	1	0.9874	1.60944	6.05008	7.22792
2166	2014	C27	0	0	0	0	0	0	2.7958	0	0	0	0	21.1291	0.840653	0.190561	0.969723	0.0908558	1	2.07944	0	6.0845	14.4277	0	0	1	1	1	0.9838	1.94591	6.45875	7.64684
2166	2015	C27	0	0	0	0	0	0	2.5455	4.46	0.100292	0.111472	1	21.4313	0.607898	0.145483	1.42204	0.0645766	1	2.19722	0	6.05678	14.4119	0	0	1	1	1	0.9787	1.60944	6.26438	7.44663
2166	2016	C27	0	0	0	0	0	0	2.9192	4.46	0.102883	0.114682	1	21.6117	0.652109	0.0847321	1.19186	0.0645264	1	2.30259	0	6.13988	14.4153	0	0	1	1	1	0.9819	1.94591	6.29774	7.49068
2166	2017	C27	0.693147	0.693147	0	0	0	0	3.26655	4.46	0.0942121	0.104011	1	21.7869	0.637198	0.217086	1.19744	0.19721	1	2.3979	0	6.18621	14.6011	0	0	1	1	1	0.9685	2.89037	6.38211	7.44974
2166	2018	C27	0	0	0	0	0	0	3.6882	4.46	0.0921297	0.101479	1	21.4756	0.475119	0.0753429	1.47038	0.267324	1	2.48491	0	6.24028	15.0336	0	0	1	1	1	0.9849	2.83321	6.10051	7.18875
2166	2019	C27	0.693147	0.693147	0	0.693147	0.693147	0	4.6645	3.45	0.0679	0.0728463	1	21.6787	0.323927	0.0730297	2.39516	0.211526	1	2.56495	0	6.31173	15.1496	0	0	1	1	1	0.9854	2.83321	6.25166	7.36953
2166	2020	C27	0	0	0	0	0	0	3.894	0	0	0	0	21.8746	0.427954	0.0483233	1.50598	0.205771	1	2.63906	0	6.52942	15.0898	0	0	1	1	1	0.9836	2.89037	6.17346	7.35263
2166	2021	C27	0	0	0	0.693147	0.693147	0	3.91545	0	0	0	0	21.9047	0.416756	0.0707212	1.48131	0.18815	1	2.70805	0	6.81014	15.1985	0	0	1	1	1	0.9767	3.46574	6.34627	7.635
2166	2022	C27	0	0	0	0	0	0	4.9588	0	0	0	0	22.2174	0.301235	0.075109	2.513	0.237389	1	2.77259	0	6.9613	15.4312	0	0	1	1	1	0.9769	3.4012	6.46181	7.74599
2169	2013	C38	1.38629	1.09861	0.693147	1.09861	0.693147	0.693147	2.9419	1.13	0.0292443	0.0301253	1	21.0675	0.542947	0.0389373	1.95711	0.206997	1	1.94591	0	6.69827	14.8328	1	0	0	1	1	0.99	2.19722	5.90737	7.2367
2169	2014	C38	1.38629	1.38629	0	0.693147	0	0.693147	2.4059	0	0	0	0	21.187	0.569541	0.0751705	1.37235	0.214785	0	2.07944	0	6.6896	15.245	1	0	0	1	1	0.9844	2.3979	5.95808	7.267
2169	2015	C38	1.09861	0	1.09861	0.693147	0.693147	0	2.94225	0	0	0	0	21.842	0.580902	0.141183	1.38573	0.276313	0	2.19722	0	7.07665	15.0674	1	0	0	1	1	0.9696	2.56495	6.37769	7.72882
2169	2016	C38	1.79176	1.38629	1.09861	1.60944	1.09861	1.09861	3.1312	2.08	0.0560646	0.0593946	1	22.036	0.212443	0.0697674	2.9199	0.279137	0	2.30259	0	7.25135	15.3557	1	0	0	1	1	0.9864	2.3979	6.32549	7.71828
2169	2017	C38	1.60944	1.38629	0.693147	1.38629	0.693147	1.09861	3.0294	4.16	0.112554	0.126829	1	22.1602	0.282222	0.0521644	2.32378	0.235126	0	2.3979	0	7.38461	15.4652	1	0	0	1	1	0.9797	2.70805	6.54043	7.98736
2169	2018	C38	0	0	0	1.09861	0.693147	0.693147	3.06	1.25	0.0359402	0.03728	1	22.3825	0.41832	0.0265276	2.16469	0.193379	0	2.48491	0	7.50108	15.5087	1	0	0	1	1	0.9629	2.56495	6.86948	8.35622
2169	2019	C38	0	0	0	0	0	0	3.3117	0	0	0	0	22.4771	0.47682	0.0324967	1.61282	0.190213	0	2.56495	0	7.48437	16.0637	1	0	0	1	1	0.9538	2.56495	6.80663	8.27864
2169	2020	C38	0	0	0	0	0	0	3.828	0	0	0	0	22.4255	0.396326	0.074203	1.60307	0.228847	0	2.63906	0	7.52023	16.0921	1	0	0	1	1	0.9633	2.19722	6.59017	8.06067
2169	2021	C38	0	0	0	0	0	0	3.4944	0	0	0	0	22.5468	0.45861	0.0813154	1.22804	0.195856	1	2.70805	0	7.56112	16.1144	1	0	0	1	1	0.9541	2.70805	6.451	7.9403
2169	2022	C38	2.07944	1.94591	0.693147	0.693147	0	0.693147	4.7201	0	0	0	0	22.5853	0.467451	0.00946891	1.12206	0.174858	1	2.77259	0	7.55538	15.9842	1	0	0	1	1	0.9497	2.70805	6.68628	8.18172
[truncated: 14,141 more rows]
